# Supplementary material for: Epigenetic loss of heterozygosity of Apc and an inflammation-associated mutational signature detected in Lrig1+/−-driven murine colonic adenomas
Source: BMC Cancer. 2020 Feb 14;20:126. doi: 10.1186/s12885-020-6616-y (PMC7023705; doi:10.1186/s12885-020-6616-y)
Supplement: Supplementary file 1 — Additional file 1. Somatic mutations identified in Lrig1-Cre/+;Apcfl/+ colonic adenomas. [file 12885_2020_6616_MOESM1_ESM.xlsx]

## Sheet: Commonly Mutated Genes
Commonly Mutated Genes
Above 40% (4/9 Matched Tumors)
DHX8
MUC4
Above 30% (3/9 Matched Tumors)
ATP7A
CFAP65
CLIP2
DEFB
DPYSL5
EPHB3
FBXL19
NAV3
NCKAP1L
NEMF
NES
PLXNA3
RRS1
SERPINE2
SPR
SPTBN4
VWA8
Above 20% (2/9 Matched Tumors)
ABCA1
ABCA2
ABCA8
AMMECR1L
APC2
ARFGEF2
ARVCF
ASPM
B3GALT5
BYSL
CADPS2
CASZ1
CCAR2
CCNDBP1
CCNE1
CEBPZ
CELSR1
CELSR2
CEP152
CEP290
CYP4A11
CYP4A22
DENND4C
DEPDC5
DIP2B
DLG5
DLGAP2
DNAH10
DUX4
EIF3A
EPHB2
F13A1
FAM175A
FAT1
FAT3
FBLN1
FGD6
GEMIN5
GOLGA6L1
GOLGB1
GPATCH1
GRIA3
GSAP
HGSNAT
HMCN2
HYDIN
IFT122
IGFLR1
ITGA8
KIAA0319
KIAA2012
KIF14
KIF1B
KIF21B
KNDC1
LAMC2
LAP3
LRP1
LRRFIP1
LTBP1
MAN2B2
MAP4K4
MED17
MED21
MEGF8
MICALCL
MMS22L
MROH2A
MRVI1
MTDH
MUC6
MYO7B
N4BP1
NAV2
NF1
NME8
NOL10
NR3C1
NR4A1
NTF4
NTRK1
NXF1
NXF3
PCDH9
PCDHA3
PCDHB4
PCNT
PHLDB3
PIGN
PIK3C3
PLXNB1
PLXNC1
POP1
POPDC3
PPP6R2
PRDM2
PRKD1
PTGES3
PTPDC1
PTPN21
RALGAPB
RBMX2
RGS13
RIF1
ROCK2
RSPO1
RUNDC3B
SDK2
SENP2
SH2B2
SMYD4
SNX16
SORL1
SYNE2
TDRD5
TDRD6
TEFM
TENM1
TMC6
TMEM67
TTC14
TTK
TTN
UBR4
UTRN
WDR45
XDH
ZC3H13
ZCCHC6
ZFHX3
ZNF384

## Sheet: Top hits annotated
Tumo_080_1	Blm	7_80474161_G/T	7:80474161	T	ENSMUSG00000030528	ENSMUST00000170315	Transcript	missense_variant	3263	2920	974	H/N	Cat/Aat	-	IMPACT=MODERATE	STRAND=-1	VARIANT_CLASS=SNV	SYMBOL_SOURCE=MGI	BIOTYPE=protein_coding	CANONICAL=YES	TSL=1	CCDS=CCDS52281.1	ENSP=ENSMUSP00000127995	TREMBL=E9PZ97	UNIPARC=UPI00019A89DF	SIFT=deleterious(0)	EXON=15/22	DOMAINS=PROSITE_profiles:PS51194,hmmpanther:PTHR13710,hmmpanther:PTHR13710:SF70,TIGRFAM_domain:TIGR00614,Gene3D:3.40.50.300,Pfam_domain:PF00271,SMART_domains:SM00490,Superfamily_domains:SSF52540,Superfamily_domains:SSF52540	HGVSc=ENSMUST00000170315.1:c.2920C>A	HGVSp=ENSMUSP00000127995.1:p.His974Asn
Tumo_080_1	Bud31	5_145142568_G/C	5:145142568	C	ENSMUSG00000038722	ENSMUST00000162308	Transcript	splice_donor_variant	-	-	-	-	-	-	IMPACT=HIGH	STRAND=1	VARIANT_CLASS=SNV	SYMBOL_SOURCE=MGI	BIOTYPE=protein_coding	CANONICAL=YES	TSL=1	CCDS=CCDS19857.1	ENSP=ENSMUSP00000125590	SWISSPROT=Q6PGH1	UNIPARC=UPI00001CDE59	INTRON=3/4	HGVSc=ENSMUST00000162308.6:c.94+1G>C
Tumo_080_1	Ccm2l	2_153079514_G/T	2:153079514	T	ENSMUSG00000027474	ENSMUST00000109800	Transcript	stop_gained	1314	1309	437	G/*	Gga/Tga	-	IMPACT=HIGH	STRAND=1	VARIANT_CLASS=SNV	SYMBOL_SOURCE=MGI	BIOTYPE=protein_coding	CANONICAL=YES	TSL=5	CCDS=CCDS50755.1	ENSP=ENSMUSP00000105425	SWISSPROT=Q8VCC6	UNIPARC=UPI0000D7797D	EXON=8/9	HGVSc=ENSMUST00000109800.1:c.1309G>T	HGVSp=ENSMUSP00000105425.1:p.Gly437Ter
Tumo_080_1	Celsr2	3_108412787_G/T	3:108412787	T	ENSMUSG00000068740	ENSMUST00000090558	Transcript	missense_variant	2766	2708	903	T/K	aCa/aAa	-	IMPACT=MODERATE	STRAND=-1	VARIANT_CLASS=SNV	SYMBOL_SOURCE=MGI	BIOTYPE=protein_coding	CANONICAL=YES	TSL=1	CCDS=CCDS17759.1	ENSP=ENSMUSP00000088046	TREMBL=A2AEE7	UNIPARC=UPI0000193F78	SIFT=deleterious(0)	EXON=1/34	DOMAINS=PROSITE_profiles:PS50268,hmmpanther:PTHR24026,hmmpanther:PTHR24026:SF32,Gene3D:2.60.40.60,Pfam_domain:PF00028,SMART_domains:SM00112,Superfamily_domains:SSF49313	HGVSc=ENSMUST00000090558.8:c.2708C>A	HGVSp=ENSMUSP00000088046.3:p.Thr903Lys
Tumo_080_1	Crybb3	5_113078451_G/T	5:113078451	T	ENSMUSG00000029352	ENSMUST00000118226	Transcript	missense_variant	448	259	87	P/T	Cct/Act	-	IMPACT=MODERATE	STRAND=-1	VARIANT_CLASS=SNV	SYMBOL_SOURCE=MGI	BIOTYPE=protein_coding	CANONICAL=YES	TSL=3	CCDS=CCDS19547.1	ENSP=ENSMUSP00000112618	SWISSPROT=Q9JJU9	UNIPARC=UPI000000151D	SIFT=deleterious(0)	EXON=4/6	DOMAINS=PROSITE_profiles:PS50915,hmmpanther:PTHR11818,hmmpanther:PTHR11818:SF13,Gene3D:2.60.20.10,Pfam_domain:PF00030,SMART_domains:SM00247,Superfamily_domains:SSF49695,Prints_domain:PR01367	HGVSc=ENSMUST00000118226.6:c.259C>A	HGVSp=ENSMUSP00000112618.1:p.Pro87Thr
Tumo_080_1	Cyp11b2	15_74851728_G/T	15:74851728	T	ENSMUSG00000022589	ENSMUST00000167634	Transcript	missense_variant	1260	1173	391	D/E	gaC/gaA	-	IMPACT=MODERATE	STRAND=-1	VARIANT_CLASS=SNV	SYMBOL_SOURCE=MGI	BIOTYPE=protein_coding	CANONICAL=YES	TSL=1	CCDS=CCDS27536.2	ENSP=ENSMUSP00000131503	TREMBL=G3UWE4	UNIPARC=UPI0001549F73	SIFT=deleterious(0)	EXON=7/9	DOMAINS=hmmpanther:PTHR24279:SF1,hmmpanther:PTHR24279,Gene3D:1.10.630.10,Pfam_domain:PF00067,Superfamily_domains:SSF48264	HGVSc=ENSMUST00000167634.1:c.1173C>A	HGVSp=ENSMUSP00000131503.1:p.Asp391Glu
Tumo_080_1	Dhx8	11_101766848_C/T	11:101766848	T	ENSMUSG00000034931	ENSMUST00000039152	Transcript	missense_variant	3815	3724	1242	R/C	Cgc/Tgc	-	IMPACT=MODERATE	STRAND=1	VARIANT_CLASS=SNV	SYMBOL_SOURCE=MGI	BIOTYPE=protein_coding	CANONICAL=YES	TSL=1	CCDS=CCDS25479.1	ENSP=ENSMUSP00000037251	SWISSPROT=A2A4P0	UNIPARC=UPI0000024975	SIFT=deleterious(0)	EXON=23/23	DOMAINS=hmmpanther:PTHR18934,hmmpanther:PTHR18934:SF85	HGVSc=ENSMUST00000039152.12:c.3724C>T	HGVSp=ENSMUSP00000037251.7:p.Arg1242Cys
Tumo_080_1	Dlg5	14_24172070_G/T	14:24172070	T	ENSMUSG00000021782	ENSMUST00000090398	Transcript	missense_variant	2042	1572	524	D/E	gaC/gaA	-	IMPACT=MODERATE	STRAND=-1	VARIANT_CLASS=SNV	SYMBOL_SOURCE=MGI	BIOTYPE=protein_coding	CANONICAL=YES	TSL=1	CCDS=CCDS49417.1	ENSP=ENSMUSP00000087879	TREMBL=E9Q9R9	UNIPARC=UPI0000D670A9	SIFT=deleterious(0)	EXON=8/32	DOMAINS=hmmpanther:PTHR13865	HGVSc=ENSMUST00000090398.9:c.1572C>A	HGVSp=ENSMUSP00000087879.4:p.Asp524Glu
Tumo_080_1	Dmxl1	18_49865106_G/T	18:49865106	T	ENSMUSG00000037416	ENSMUST00000180611	Transcript	missense_variant	2692	2272	758	A/S	Gca/Tca	-	IMPACT=MODERATE	STRAND=1	VARIANT_CLASS=SNV	SYMBOL_SOURCE=MGI	BIOTYPE=protein_coding	CANONICAL=YES	TSL=1	CCDS=CCDS37816.2	ENSP=ENSMUSP00000137871	SWISSPROT=Q6PNC0	UNIPARC=UPI000035DCE7	SIFT=deleterious(0)	EXON=13/43	DOMAINS=hmmpanther:PTHR13950:SF12,hmmpanther:PTHR13950	HGVSc=ENSMUST00000180611.6:c.2272G>T	HGVSp=ENSMUSP00000137871.1:p.Ala758Ser
Tumo_080_1	Fras1	5_96555197_G/T	5:96555197	T	ENSMUSG00000034687	ENSMUST00000036019	Transcript	missense_variant	1676	818	273	C/F	tGc/tTc	-	IMPACT=MODERATE	STRAND=1	VARIANT_CLASS=SNV	SYMBOL_SOURCE=MGI	BIOTYPE=protein_coding	CANONICAL=YES	TSL=1	CCDS=CCDS19450.1	ENSP=ENSMUSP00000043250	SWISSPROT=Q80T14	UNIPARC=UPI000024FDF2	SIFT=deleterious(0)	EXON=9/74	DOMAINS=PROSITE_profiles:PS50184,hmmpanther:PTHR11878,hmmpanther:PTHR11878:SF29,PROSITE_patterns:PS01208,Pfam_domain:PF00093,SMART_domains:SM00215,SMART_domains:SM00214,Superfamily_domains:SSF57603,Superfamily_domains:SSF57603	HGVSc=ENSMUST00000036019.4:c.818G>T	HGVSp=ENSMUSP00000043250.4:p.Cys273Phe
Tumo_080_1	Fscn2	11_120362129_G/T	11:120362129	T	ENSMUSG00000025380	ENSMUST00000026445	Transcript	missense_variant	596	421	141	A/S	Gct/Tct	-	IMPACT=MODERATE	STRAND=1	VARIANT_CLASS=SNV	SYMBOL_SOURCE=MGI	BIOTYPE=protein_coding	CANONICAL=YES	TSL=1	CCDS=CCDS25731.1	ENSP=ENSMUSP00000026445	SWISSPROT=Q32M02	UNIPARC=UPI00000225F2	SIFT=deleterious(0.01)	EXON=1/5	DOMAINS=hmmpanther:PTHR10551,hmmpanther:PTHR10551:SF4,Pfam_domain:PF06268,Gene3D:2.80.10.50,PIRSF_domain:PIRSF005682,Superfamily_domains:SSF50405	HGVSc=ENSMUST00000026445.2:c.421G>T	HGVSp=ENSMUSP00000026445.2:p.Ala141Ser
Tumo_080_1	Gria3	X_41609971_G/T	X:41609971	T	ENSMUSG00000001986	ENSMUST00000076349	Transcript	missense_variant	1801	1540	514	D/Y	Gat/Tat	-	IMPACT=MODERATE	STRAND=1	VARIANT_CLASS=SNV	SYMBOL_SOURCE=MGI	BIOTYPE=protein_coding	CANONICAL=YES	TSL=1	CCDS=CCDS30097.1	ENSP=ENSMUSP00000075687	SWISSPROT=Q9Z2W9	UNIPARC=UPI0000020BF0	SIFT=deleterious(0.03)	EXON=11/16	DOMAINS=hmmpanther:PTHR18966,hmmpanther:PTHR18966:SF151,Gene3D:3.40.190.10,SMART_domains:SM00079,Superfamily_domains:SSF53850	HGVSc=ENSMUST00000076349.10:c.1540G>T	HGVSp=ENSMUSP00000075687.5:p.Asp514Tyr
Tumo_080_1	Inpp4a	1_37390099_T/-	1:37390099	-	ENSMUSG00000026113	ENSMUST00000137266	Transcript	frameshift_variant	2345	2345	782	L/X	cTc/cc	-	IMPACT=HIGH	STRAND=1	VARIANT_CLASS=deletion	SYMBOL_SOURCE=MGI	BIOTYPE=protein_coding	CANONICAL=YES	TSL=5	CCDS=CCDS69879.1	ENSP=ENSMUSP00000121803	TREMBL=D3Z230	UNIPARC=UPI0001889EB3	EXON=20/24	DOMAINS=hmmpanther:PTHR12187,hmmpanther:PTHR12187:SF4	HGVSc=ENSMUST00000137266.6:c.2345delT	HGVSp=ENSMUSP00000121803.1:p.Leu782ProfsTer49
Tumo_080_1	Isyna1	8_70594902_G/T	8:70594902	T	ENSMUSG00000019139	ENSMUST00000019283	Transcript	missense_variant	272	200	67	G/V	gGc/gTc	-	IMPACT=MODERATE	STRAND=1	VARIANT_CLASS=SNV	SYMBOL_SOURCE=MGI	BIOTYPE=protein_coding	CANONICAL=YES	TSL=1	CCDS=CCDS22373.1	ENSP=ENSMUSP00000019283	SWISSPROT=Q9JHU9	UNIPARC=UPI0000028368	SIFT=deleterious(0.01)	EXON=3/11	DOMAINS=hmmpanther:PTHR11510,hmmpanther:PTHR11510:SF5,Pfam_domain:PF07994,Gene3D:3.40.50.720,PIRSF_domain:PIRSF015578,Superfamily_domains:SSF51735	HGVSc=ENSMUST00000019283.9:c.200G>T	HGVSp=ENSMUSP00000019283.9:p.Gly67Val
Tumo_080_1	Itga8	2_12204778_T/A	2:12204778	A	ENSMUSG00000026768	ENSMUST00000028106	Transcript	splice_acceptor_variant	-	-	-	-	-	-	IMPACT=HIGH	STRAND=-1	VARIANT_CLASS=SNV	SYMBOL_SOURCE=MGI	BIOTYPE=protein_coding	CANONICAL=YES	TSL=1	CCDS=CCDS15689.1	ENSP=ENSMUSP00000028106	SWISSPROT=A2ARA8	UNIPARC=UPI00001C257D	INTRON=13/29	HGVSc=ENSMUST00000028106.9:c.1397-2A>T
Tumo_080_1	Kif21b	1_136160119_A/T	1:136160119	T	ENSMUSG00000041642	ENSMUST00000075164	Transcript	missense_variant	3278	2945	982	E/V	gAg/gTg	-	IMPACT=MODERATE	STRAND=1	VARIANT_CLASS=SNV	SYMBOL_SOURCE=MGI	BIOTYPE=protein_coding	CANONICAL=YES	TSL=2	CCDS=CCDS15324.1	ENSP=ENSMUSP00000074661	TREMBL=F8VQE2	UNIPARC=UPI00001ED72C	SIFT=deleterious(0)	EXON=20/35	DOMAINS=Low_complexity_(Seg):seg,Coiled-coils_(Ncoils):Coil,hmmpanther:PTHR24115:SF335,hmmpanther:PTHR24115,Superfamily_domains:SSF46579	HGVSc=ENSMUST00000075164.9:c.2945A>T	HGVSp=ENSMUSP00000074661.4:p.Glu982Val
Tumo_080_1	Lactbl1	4_136638011_G/T	4:136638011	T	ENSMUSG00000070683	ENSMUST00000178843	Transcript	missense_variant	1855	1673	558	G/V	gGc/gTc	-	IMPACT=MODERATE	STRAND=1	VARIANT_CLASS=SNV	SYMBOL_SOURCE=MGI	BIOTYPE=protein_coding	CANONICAL=YES	TSL=5	CCDS=CCDS59661.1	ENSP=ENSMUSP00000138455	TREMBL=S4R213	UNIPARC=UPI0001E6B7D1	SIFT=deleterious(0)	EXON=8/8	DOMAINS=hmmpanther:PTHR22935:SF59,hmmpanther:PTHR22935	HGVSc=ENSMUST00000178843.2:c.1673G>T	HGVSp=ENSMUSP00000138455.1:p.Gly558Val
Tumo_080_1	Lrig1	6_94611387_T/C	6:94611387	C	ENSMUSG00000030029	ENSMUST00000101126	Transcript	missense_variant	2232	1780	594	R/G	Agg/Ggg	-	IMPACT=MODERATE	STRAND=-1	VARIANT_CLASS=SNV	SYMBOL_SOURCE=MGI	BIOTYPE=protein_coding	CANONICAL=YES	TSL=1	CCDS=CCDS20380.1	ENSP=ENSMUSP00000098686	SWISSPROT=P70193	UNIPARC=UPI0000023381	SIFT=deleterious(0)	EXON=13/19	DOMAINS=PROSITE_profiles:PS50835,hmmpanther:PTHR24367,hmmpanther:PTHR24367:SF245,Pfam_domain:PF07679,Gene3D:2.60.40.10,SMART_domains:SM00409,Superfamily_domains:SSF48726	HGVSc=ENSMUST00000101126.2:c.1780A>G	HGVSp=ENSMUSP00000098686.2:p.Arg594Gly
Tumo_080_1	Mapk6	9_75397577_A/C	9:75397577	C	ENSMUSG00000042688	ENSMUST00000168937	Transcript	splice_donor_variant	-	-	-	-	-	-	IMPACT=HIGH	STRAND=-1	VARIANT_CLASS=SNV	SYMBOL_SOURCE=MGI	BIOTYPE=protein_coding	CANONICAL=YES	TSL=5	CCDS=CCDS23342.1	ENSP=ENSMUSP00000129024	SWISSPROT=Q61532	UNIPARC=UPI000005FB82	INTRON=2/5	HGVSc=ENSMUST00000168937.6:c.555+2T>G
Tumo_080_1	Megf10	18_57281753_G/A	18:57281753	A	ENSMUSG00000024593	ENSMUST00000075770	Transcript	splice_donor_variant	-	-	-	-	-	-	IMPACT=HIGH	STRAND=1	VARIANT_CLASS=SNV	SYMBOL_SOURCE=MGI	BIOTYPE=protein_coding	CANONICAL=YES	TSL=1	CCDS=CCDS29264.1	ENSP=ENSMUSP00000075174	SWISSPROT=Q6DIB5	UNIPARC=UPI00003BA2FC	INTRON=17/24	HGVSc=ENSMUST00000075770.11:c.2233+1G>A
Tumo_080_1	Mroh2a	1_88248586_G/A	1:88248586	A	ENSMUSG00000079429	ENSMUST00000113130	Transcript	stop_gained	3088	2876	959	W/*	tGg/tAg	-	IMPACT=HIGH	STRAND=1	VARIANT_CLASS=SNV	SYMBOL_SOURCE=MGI	BIOTYPE=protein_coding	CANONICAL=YES	TSL=5	CCDS=CCDS69921.1	ENSP=ENSMUSP00000108755	TREMBL=F5H8M8	UNIPARC=UPI0000475E6C	EXON=27/42	DOMAINS=hmmpanther:PTHR23120,hmmpanther:PTHR23120:SF14,Superfamily_domains:SSF48371,Superfamily_domains:SSF48371	HGVSc=ENSMUST00000113130.6:c.2876G>A	HGVSp=ENSMUSP00000108755.1:p.Trp959Ter
Tumo_080_1	Mrvi1	7_110925326_G/A	7:110925326	A	ENSMUSG00000005611	ENSMUST00000125758	Transcript	missense_variant	708	608	203	S/F	tCt/tTt	-	IMPACT=MODERATE	STRAND=-1	VARIANT_CLASS=SNV	SYMBOL_SOURCE=MGI	BIOTYPE=protein_coding	CANONICAL=YES	TSL=2	CCDS=CCDS52362.1	ENSP=ENSMUSP00000114578	TREMBL=G5E8V5	UNIPARC=UPI000056400F	SIFT=deleterious(0)	EXON=5/20	DOMAINS=Low_complexity_(Seg):seg,hmmpanther:PTHR15352,hmmpanther:PTHR15352:SF2	HGVSc=ENSMUST00000125758.6:c.608C>T	HGVSp=ENSMUSP00000114578.1:p.Ser203Phe
Tumo_080_1	Mtdh	15_34139823_AA/-	15:34139823-34139824	-	ENSMUSG00000022255	ENSMUST00000022865	Transcript	frameshift_variant	1912-1913	1595-1596	532	Q/X	cAA/c	-	IMPACT=HIGH	STRAND=1	VARIANT_CLASS=deletion	SYMBOL_SOURCE=MGI	BIOTYPE=protein_coding	CANONICAL=YES	TSL=1	CCDS=CCDS27415.1	ENSP=ENSMUSP00000022865	SWISSPROT=Q80WJ7	UNIPARC=UPI0000191F1A	EXON=11/12	DOMAINS=hmmpanther:PTHR23251,hmmpanther:PTHR23251:SF0	HGVSc=ENSMUST00000022865.14:c.1595_1596delAA	HGVSp=ENSMUSP00000022865.9:p.Gln532ArgfsTer16
Tumo_080_1	Mycbpap	11_94503490_G/T	11:94503490	T	ENSMUSG00000039110	ENSMUST00000093945	Transcript	missense_variant	2804	2507	836	S/Y	tCc/tAc	-	IMPACT=MODERATE	STRAND=-1	VARIANT_CLASS=SNV	SYMBOL_SOURCE=MGI	BIOTYPE=protein_coding	CANONICAL=YES	TSL=5	CCDS=CCDS48887.1	ENSP=ENSMUSP00000091477	SWISSPROT=Q5SUV2	UNIPARC=UPI0000470511	SIFT=deleterious(0)	EXON=17/19	DOMAINS=hmmpanther:PTHR12276,hmmpanther:PTHR12276:SF44	HGVSc=ENSMUST00000093945.8:c.2507C>A	HGVSp=ENSMUSP00000091477.3:p.Ser836Tyr
Tumo_080_1	Myo7b	18_31975160_G/T	18:31975160	T	ENSMUSG00000024388	ENSMUST00000134663	Transcript	stop_gained	3759	3647	1216	S/*	tCa/tAa	-	IMPACT=HIGH	STRAND=-1	VARIANT_CLASS=SNV	SYMBOL_SOURCE=MGI	BIOTYPE=protein_coding	CANONICAL=YES	TSL=1	CCDS=CCDS50244.1	ENSP=ENSMUSP00000118046	SWISSPROT=Q99MZ6	UNIPARC=UPI000035578D	EXON=28/47	DOMAINS=PROSITE_profiles:PS50057,SMART_domains:SM00295,Superfamily_domains:SSF54236	HGVSc=ENSMUST00000134663.1:c.3647C>A	HGVSp=ENSMUSP00000118046.1:p.Ser1216Ter
Tumo_080_1	Nav3	10_109769209_G/T	10:109769209	T	ENSMUSG00000020181	ENSMUST00000032719	Transcript	missense_variant	3002	3002	1001	P/Q	cCa/cAa	-	IMPACT=MODERATE	STRAND=-1	VARIANT_CLASS=SNV	SYMBOL_SOURCE=MGI	BIOTYPE=protein_coding	CANONICAL=YES	TSL=5	CCDS=CCDS36054.1	ENSP=ENSMUSP00000032719	TREMBL=E9QMF5	UNIPARC=UPI00006090F6	SIFT=deleterious(0)	EXON=14/39	DOMAINS=hmmpanther:PTHR12784,hmmpanther:PTHR12784:SF18	HGVSc=ENSMUST00000032719.12:c.3002C>A	HGVSp=ENSMUSP00000032719.7:p.Pro1001Gln
Tumo_080_1	Nudt13	14_20300649_G/T	14:20300649	T	ENSMUSG00000021809	ENSMUST00000022343	Transcript	missense_variant	166	53	18	R/M	aGg/aTg	-	IMPACT=MODERATE	STRAND=1	VARIANT_CLASS=SNV	SYMBOL_SOURCE=MGI	BIOTYPE=protein_coding	CANONICAL=YES	TSL=1	CCDS=CCDS36815.1	ENSP=ENSMUSP00000022343	SWISSPROT=Q8JZU0	UNIPARC=UPI0000418DF2	SIFT=deleterious(0)	EXON=2/9	DOMAINS=hmmpanther:PTHR11383:SF3,hmmpanther:PTHR11383	HGVSc=ENSMUST00000022343.4:c.53G>T	HGVSp=ENSMUSP00000022343.4:p.Arg18Met
Tumo_080_1	Odc1	12_17549475_G/T	12:17549475	T	ENSMUSG00000011179	ENSMUST00000171737	Transcript	stop_gained	1212	802	268	G/*	Gga/Tga	-	IMPACT=HIGH	STRAND=1	VARIANT_CLASS=SNV	SYMBOL_SOURCE=MGI	BIOTYPE=protein_coding	CANONICAL=YES	TSL=1	CCDS=CCDS25829.1	ENSP=ENSMUSP00000128661	SWISSPROT=P00860	UNIPARC=UPI00000211E4	EXON=9/12	DOMAINS=hmmpanther:PTHR11482,hmmpanther:PTHR11482:SF42,Pfam_domain:PF02784,Gene3D:3.20.20.10,Superfamily_domains:SSF51419,Superfamily_domains:SSF50621	HGVSc=ENSMUST00000171737.1:c.802G>T	HGVSp=ENSMUSP00000128661.1:p.Gly268Ter
Tumo_080_1	Rab3gap2	1_185282364_G/T	1:185282364	T	ENSMUSG00000039318	ENSMUST00000069652	Transcript	stop_gained	3834	3709	1237	E/*	Gaa/Taa	-	IMPACT=HIGH	STRAND=1	VARIANT_CLASS=SNV	SYMBOL_SOURCE=MGI	BIOTYPE=protein_coding	CANONICAL=YES	TSL=5	CCDS=CCDS48478.1	ENSP=ENSMUSP00000066325	TREMBL=E9QKE4	UNIPARC=UPI0000F4D208	EXON=33/35	DOMAINS=hmmpanther:PTHR12472,Pfam_domain:PF14656	HGVSc=ENSMUST00000069652.7:c.3709G>T	HGVSp=ENSMUSP00000066325.6:p.Glu1237Ter
Tumo_080_1	Rif1	2_52107728_-/A	2:52107727-52107728	A	ENSMUSG00000036202	ENSMUST00000112693	Transcript	frameshift_variant	3100-3101	3057-3058	1019-1020	-/X	-/A	-	IMPACT=HIGH	STRAND=1	VARIANT_CLASS=insertion	SYMBOL_SOURCE=MGI	BIOTYPE=protein_coding	CANONICAL=YES	TSL=5	CCDS=CCDS50583.1	ENSP=ENSMUSP00000108313	SWISSPROT=Q6PR54	UNIPARC=UPI000035A9F0	EXON=26/36	DOMAINS=Low_complexity_(Seg):seg,hmmpanther:PTHR22928	HGVSc=ENSMUST00000112693.7:c.3069dupA	HGVSp=ENSMUSP00000108313.2:p.Val1024SerfsTer20	HGVS_OFFSET=12
Tumo_080_1	Rrs1	1_9546259_C/T	1:9546259	T	ENSMUSG00000061024	ENSMUST00000072079	Transcript	missense_variant	852	736	246	R/W	Cgg/Tgg	-	IMPACT=MODERATE	STRAND=1	VARIANT_CLASS=SNV	SYMBOL_SOURCE=MGI	BIOTYPE=protein_coding	CANONICAL=YES	CCDS=CCDS14811.1	ENSP=ENSMUSP00000071955	SWISSPROT=Q9CYH6	UNIPARC=UPI00000257A2	SIFT=deleterious(0)	EXON=1/1	DOMAINS=hmmpanther:PTHR17602	HGVSc=ENSMUST00000072079.8:c.736C>T	HGVSp=ENSMUSP00000071955.7:p.Arg246Trp
Tumo_080_1	Rrs1	1_9546313_G/A	1:9546313	A	ENSMUSG00000061024	ENSMUST00000072079	Transcript	missense_variant	906	790	264	E/K	Gag/Aag	-	IMPACT=MODERATE	STRAND=1	VARIANT_CLASS=SNV	SYMBOL_SOURCE=MGI	BIOTYPE=protein_coding	CANONICAL=YES	CCDS=CCDS14811.1	ENSP=ENSMUSP00000071955	SWISSPROT=Q9CYH6	UNIPARC=UPI00000257A2	SIFT=deleterious(0)	EXON=1/1	DOMAINS=hmmpanther:PTHR17602	HGVSc=ENSMUST00000072079.8:c.790G>A	HGVSp=ENSMUSP00000071955.7:p.Glu264Lys
Tumo_080_1	Sema3g	14_31226405_G/T	14:31226405	T	ENSMUSG00000021904	ENSMUST00000090180	Transcript	missense_variant	1815	1764	588	M/I	atG/atT	-	IMPACT=MODERATE	STRAND=1	VARIANT_CLASS=SNV	SYMBOL_SOURCE=MGI	BIOTYPE=protein_coding	CANONICAL=YES	TSL=1	CCDS=CCDS26908.1	ENSP=ENSMUSP00000087643	SWISSPROT=Q4LFA9	UNIPARC=UPI00001E3295	SIFT=deleterious(0.04)	EXON=15/16	DOMAINS=PROSITE_profiles:PS50835,hmmpanther:PTHR11036,hmmpanther:PTHR11036:SF20	HGVSc=ENSMUST00000090180.2:c.1764G>T	HGVSp=ENSMUSP00000087643.2:p.Met588Ile
Tumo_080_1	Shroom2	X_152660114_C/T	X:152660114	T	ENSMUSG00000045180	ENSMUST00000101141	Transcript	stop_gained	2065	2054	685	W/*	tGg/tAg	-	IMPACT=HIGH	STRAND=-1	VARIANT_CLASS=SNV	SYMBOL_SOURCE=MGI	BIOTYPE=protein_coding	CANONICAL=YES	TSL=1	CCDS=CCDS41179.1	ENSP=ENSMUSP00000098701	TREMBL=A7TU71	UNIPARC=UPI000058C4E8	EXON=4/10	DOMAINS=hmmpanther:PTHR15012,hmmpanther:PTHR15012:SF8,Pfam_domain:PF08688	HGVSc=ENSMUST00000101141.7:c.2054G>A	HGVSp=ENSMUSP00000098701.2:p.Trp685Ter
Tumo_080_1	Slc44a2	9_21346846_G/T	9:21346846	T	ENSMUSG00000057193	ENSMUST00000034697	Transcript	missense_variant	1489	1391	464	G/V	gGc/gTc	-	IMPACT=MODERATE	STRAND=1	VARIANT_CLASS=SNV	SYMBOL_SOURCE=MGI	BIOTYPE=protein_coding	CANONICAL=YES	TSL=1	CCDS=CCDS22903.1	ENSP=ENSMUSP00000034697	SWISSPROT=Q8BY89	UNIPARC=UPI00000239CE	SIFT=deleterious(0)	EXON=15/22	DOMAINS=Transmembrane_helices:TMhelix,hmmpanther:PTHR12385,hmmpanther:PTHR12385:SF34,Pfam_domain:PF04515	HGVSc=ENSMUST00000034697.7:c.1391G>T	HGVSp=ENSMUSP00000034697.7:p.Gly464Val
Tumo_080_1	Tdrd5	1_156293349_G/T	1:156293349	T	ENSMUSG00000060985	ENSMUST00000121146	Transcript	missense_variant	1296	938	313	S/Y	tCt/tAt	-	IMPACT=MODERATE	STRAND=-1	VARIANT_CLASS=SNV	SYMBOL_SOURCE=MGI	BIOTYPE=protein_coding	CANONICAL=YES	TSL=1	CCDS=CCDS56647.1	ENSP=ENSMUSP00000137298	SWISSPROT=Q5VCS6	UNIPARC=UPI00015DF6A9	SIFT=deleterious(0)	EXON=6/18	DOMAINS=PROSITE_profiles:PS51644,hmmpanther:PTHR22948,Pfam_domain:PF12872	HGVSc=ENSMUST00000121146.8:c.938C>A	HGVSp=ENSMUSP00000137298.1:p.Ser313Tyr
Tumo_080_1	Tmem247	17_86918557_C/T	17:86918557	T	ENSMUSG00000037689	ENSMUST00000042172	Transcript	stop_gained	541	424	142	Q/*	Cag/Tag	-	IMPACT=HIGH	STRAND=1	VARIANT_CLASS=SNV	SYMBOL_SOURCE=MGI	BIOTYPE=protein_coding	CANONICAL=YES	TSL=1	ENSP=ENSMUSP00000039338	SWISSPROT=Q497K7	UNIPARC=UPI0000025495	EXON=2/3	DOMAINS=Low_complexity_(Seg):seg,Coiled-coils_(Ncoils):Coil,Pfam_domain:PF15444	HGVSc=ENSMUST00000042172.6:c.424C>T	HGVSp=ENSMUSP00000039338.5:p.Gln142Ter
Tumo_080_1	Utrn	10_12538096_G/T	10:12538096	T	ENSMUSG00000019820	ENSMUST00000076817	Transcript	missense_variant	7680	7591	2531	L/M	Ctg/Atg	-	IMPACT=MODERATE	STRAND=-1	VARIANT_CLASS=SNV	SYMBOL_SOURCE=MGI	BIOTYPE=protein_coding	CANONICAL=YES	TSL=1	CCDS=CCDS35841.1	ENSP=ENSMUSP00000076093	TREMBL=E9Q6R7	UNIPARC=UPI00001C4651	SIFT=deleterious(0)	EXON=51/74	DOMAINS=hmmpanther:PTHR11915,hmmpanther:PTHR11915:SF225,Gene3D:1.20.58.60,SMART_domains:SM00150,PIRSF_domain:PIRSF002341,Superfamily_domains:SSF46966	HGVSc=ENSMUST00000076817.4:c.7591C>A	HGVSp=ENSMUSP00000076093.4:p.Leu2531Met
Tumo_080_1	Xpo5	17_46217599_G/T	17:46217599	T	ENSMUSG00000067150	ENSMUST00000087031	Transcript	missense_variant	995	929	310	G/V	gGc/gTc	-	IMPACT=MODERATE	STRAND=1	VARIANT_CLASS=SNV	SYMBOL_SOURCE=MGI	BIOTYPE=protein_coding	CANONICAL=YES	TSL=1	CCDS=CCDS37631.1	ENSP=ENSMUSP00000084257	SWISSPROT=Q924C1	UNIPARC=UPI0000028F7F	SIFT=deleterious(0.04)	EXON=9/32	DOMAINS=hmmpanther:PTHR11223,hmmpanther:PTHR11223:SF3	HGVSc=ENSMUST00000087031.5:c.929G>T	HGVSp=ENSMUSP00000084257.5:p.Gly310Val
Tumo_080_1	Zfp449	X_56362568_G/T	X:56362568	T	ENSMUSG00000073176	ENSMUST00000101560	Transcript	missense_variant	793	661	221	D/Y	Gat/Tat	-	IMPACT=MODERATE	STRAND=1	VARIANT_CLASS=SNV	SYMBOL_SOURCE=MGI	BIOTYPE=protein_coding	CANONICAL=YES	TSL=1	CCDS=CCDS30143.1	ENSP=ENSMUSP00000099096	TREMBL=Q8CB76	UNIPARC=UPI00000E9526	SIFT=deleterious(0.01)	EXON=4/5	DOMAINS=hmmpanther:PTHR23226,hmmpanther:PTHR23226:SF4	HGVSc=ENSMUST00000101560.3:c.661G>T	HGVSp=ENSMUSP00000099096.3:p.Asp221Tyr
Tumo_080_1	Znrf4	17_56511834_G/T	17:56511834	T	ENSMUSG00000044526	ENSMUST00000052211	Transcript	missense_variant	650	472	158	L/I	Ctc/Atc	-	IMPACT=MODERATE	STRAND=-1	VARIANT_CLASS=SNV	SYMBOL_SOURCE=MGI	BIOTYPE=protein_coding	CANONICAL=YES	CCDS=CCDS28906.1	ENSP=ENSMUSP00000059715	TREMBL=Q9DAH2	UNIPARC=UPI000002229E	SIFT=deleterious(0.03)	EXON=1/1	DOMAINS=Low_complexity_(Seg):seg,hmmpanther:PTHR22765,hmmpanther:PTHR22765:SF34	HGVSc=ENSMUST00000052211.2:c.472C>A	HGVSp=ENSMUSP00000059715.2:p.Leu158Ile
Tumo_080_1	Fzd1	5_4756115_G/T	5:4756115	T	ENSMUSG00000044674	ENSMUST00000054294	Transcript	missense_variant	1921	1466	489	P/H	cCt/cAt	-	IMPACT=MODERATE	STRAND=-1	VARIANT_CLASS=SNV	SYMBOL_SOURCE=MGI	BIOTYPE=protein_coding	CANONICAL=YES	CCDS=CCDS19072.1	ENSP=ENSMUSP00000058629	SWISSPROT=O70421	UNIPARC=UPI00001A3D13	SIFT=deleterious(0)	EXON=1/1	DOMAINS=Transmembrane_helices:TMhelix,PROSITE_profiles:PS50261,hmmpanther:PTHR11309,hmmpanther:PTHR11309:SF81,Pfam_domain:PF01534,Prints_domain:PR00489	HGVSc=ENSMUST00000054294.6:c.1466C>A	HGVSp=ENSMUSP00000058629.4:p.Pro489His
Tumo_080_1	Pik3ca	3_32448073_G/T	3:32448073	T	ENSMUSG00000027665	ENSMUST00000029201	Transcript	missense_variant	1713	1658	553	S/I	aGc/aTc	-	IMPACT=MODERATE	STRAND=1	VARIANT_CLASS=SNV	SYMBOL_SOURCE=MGI	BIOTYPE=protein_coding	CANONICAL=YES	TSL=1	CCDS=CCDS38409.1	ENSP=ENSMUSP00000029201	SWISSPROT=P42337	UNIPARC=UPI00001F06AE	SIFT=deleterious(0.04)	EXON=9/20	DOMAINS=PROSITE_profiles:PS51545,hmmpanther:PTHR10048:SF54,hmmpanther:PTHR10048,Pfam_domain:PF00613,Gene3D:1.25.40.70,SMART_domains:SM00145,Superfamily_domains:SSF48371	HGVSc=ENSMUST00000029201.12:c.1658G>T	HGVSp=ENSMUSP00000029201.7:p.Ser553Ile
Tumor_080_2	Acsm1	7_119655459_G/T	7:119655459	T	ENSMUSG00000033533	ENSMUST00000047929	Transcript	missense_variant	1277	1148	383	G/V	gGc/gTc	-	IMPACT=MODERATE	STRAND=1	VARIANT_CLASS=SNV	SYMBOL_SOURCE=MGI	BIOTYPE=protein_coding	CANONICAL=YES	TSL=1	CCDS=CCDS21783.1	ENSP=ENSMUSP00000036140	SWISSPROT=Q91VA0	UNIPARC=UPI0000029156	SIFT=deleterious(0)	EXON=9/14	DOMAINS=hmmpanther:PTHR24095,hmmpanther:PTHR24095:SF150,Gene3D:3.40.50.980,Pfam_domain:PF00501,Superfamily_domains:SSF56801	HGVSc=ENSMUST00000047929.11:c.1148G>T	HGVSp=ENSMUSP00000036140.6:p.Gly383Val
Tumor_080_2	Adck4	7_27250569_G/T	7:27250569	T	ENSMUSG00000003762	ENSMUST00000108378	Transcript	stop_gained	1327	1072	358	E/*	Gaa/Taa	-	IMPACT=HIGH	STRAND=1	VARIANT_CLASS=SNV	SYMBOL_SOURCE=MGI	BIOTYPE=protein_coding	CANONICAL=YES	TSL=1	CCDS=CCDS39847.1	ENSP=ENSMUSP00000104015	TREMBL=E9QLB8	UNIPARC=UPI00001928AD	EXON=11/14	DOMAINS=Low_complexity_(Seg):seg,hmmpanther:PTHR10566,hmmpanther:PTHR10566:SF22,Superfamily_domains:SSF56112	HGVSc=ENSMUST00000108378.8:c.1072G>T	HGVSp=ENSMUSP00000104015.3:p.Glu358Ter
Tumor_080_2	Anks1	17_28008341_C/T	17:28008341	T	ENSMUSG00000024219	ENSMUST00000025058	Transcript	missense_variant	2057	1967	656	T/I	aCa/aTa	-	IMPACT=MODERATE	STRAND=1	VARIANT_CLASS=SNV	SYMBOL_SOURCE=MGI	BIOTYPE=protein_coding	CANONICAL=YES	TSL=1	CCDS=CCDS70777.1	ENSP=ENSMUSP00000025058	TREMBL=Q3UHP6	UNIPARC=UPI00005AC61F	SIFT=deleterious(0.03)	EXON=12/25	DOMAINS=hmmpanther:PTHR24174	HGVSc=ENSMUST00000025058.12:c.1967C>T	HGVSp=ENSMUSP00000025058.7:p.Thr656Ile
Tumor_080_2	Apc2	10_80309066_G/T	10:80309066	T	ENSMUSG00000020135	ENSMUST00000020349	Transcript	missense_variant	1741	1723	575	V/L	Gtg/Ttg	-	IMPACT=MODERATE	STRAND=1	VARIANT_CLASS=SNV	SYMBOL_SOURCE=MGI	BIOTYPE=protein_coding	CANONICAL=YES	TSL=5	CCDS=CCDS24016.1	ENSP=ENSMUSP00000020349	TREMBL=G5E832	UNIPARC=UPI00001E511D	SIFT=deleterious(0.02)	EXON=13/14	DOMAINS=hmmpanther:PTHR12607:SF3,hmmpanther:PTHR12607,Gene3D:1.25.10.10,SMART_domains:SM00185,Superfamily_domains:SSF48371	HGVSc=ENSMUST00000020349.6:c.1723G>T	HGVSp=ENSMUSP00000020349.6:p.Val575Leu
Tumor_080_2	Arhgap35	7_16563980_G/T	7:16563980	T	ENSMUSG00000058230	ENSMUST00000075845	Transcript	missense_variant	1872	1159	387	P/T	Cca/Aca	-	IMPACT=MODERATE	STRAND=-1	VARIANT_CLASS=SNV	SYMBOL_SOURCE=MGI	BIOTYPE=protein_coding	CANONICAL=YES	TSL=1	CCDS=CCDS20851.1	ENSP=ENSMUSP00000075242	SWISSPROT=Q91YM2	TREMBL=B2RTN5	UNIPARC=UPI00005AC635	SIFT=deleterious(0.01)	EXON=2/7	DOMAINS=PROSITE_profiles:PS51676,hmmpanther:PTHR23178:SF26,hmmpanther:PTHR23178,SMART_domains:SM00441	HGVSc=ENSMUST00000075845.9:c.1159C>A	HGVSp=ENSMUSP00000075242.4:p.Pro387Thr
Tumor_080_2	Astn1	1_158657243_G/T	1:158657243	T	ENSMUSG00000026587	ENSMUST00000193042	Transcript	missense_variant	3209	2899	967	V/F	Gtt/Ttt	-	IMPACT=MODERATE	STRAND=1	VARIANT_CLASS=SNV	SYMBOL_SOURCE=MGI	BIOTYPE=protein_coding	CANONICAL=YES	TSL=1	CCDS=CCDS56648.1	ENSP=ENSMUSP00000142322	SWISSPROT=Q61137	UNIPARC=UPI0000D62D90	SIFT=deleterious(0)	EXON=17/23	DOMAINS=hmmpanther:PTHR16592,hmmpanther:PTHR16592:SF8,SMART_domains:SM00457	HGVSc=ENSMUST00000193042.4:c.2899G>T	HGVSp=ENSMUSP00000142322.1:p.Val967Phe
Tumor_080_2	Cpz	5_35502649_G/T	5:35502649	T	ENSMUSG00000036596	ENSMUST00000038676	Transcript	missense_variant	1814	1651	551	P/T	Ccg/Acg	-	IMPACT=MODERATE	STRAND=-1	VARIANT_CLASS=SNV	SYMBOL_SOURCE=MGI	BIOTYPE=protein_coding	CANONICAL=YES	TSL=1	CCDS=CCDS19229.1	ENSP=ENSMUSP00000039804	SWISSPROT=Q8R4V4	UNIPARC=UPI00005641C1	SIFT=deleterious(0)	EXON=11/11	DOMAINS=hmmpanther:PTHR11532,hmmpanther:PTHR11532:SF4,Gene3D:2.60.40.1120,Pfam_domain:PF13620,SMART_domains:SM00631,Superfamily_domains:SSF49464	HGVSc=ENSMUST00000038676.6:c.1651C>A	HGVSp=ENSMUSP00000039804.5:p.Pro551Thr
Tumor_080_2	Csmd3	15_47650176_C/T	15:47650176	T	ENSMUSG00000022311	ENSMUST00000100670	Transcript	missense_variant	8622	8537	2846	G/D	gGc/gAc	-	IMPACT=MODERATE	STRAND=-1	VARIANT_CLASS=SNV	SYMBOL_SOURCE=MGI	BIOTYPE=protein_coding	CANONICAL=YES	TSL=5	CCDS=CCDS49602.1	ENSP=ENSMUSP00000098235	SWISSPROT=Q80T79	UNIPARC=UPI00006074FA	SIFT=deleterious(0)	EXON=54/71	DOMAINS=PROSITE_profiles:PS50923,hmmpanther:PTHR19325,hmmpanther:PTHR19325:SF44,Gene3D:2.10.70.10,Pfam_domain:PF00084,SMART_domains:SM00032,Superfamily_domains:SSF57535	HGVSc=ENSMUST00000100670.8:c.8537G>A	HGVSp=ENSMUSP00000098235.3:p.Gly2846Asp
Tumor_080_2	Csmd3	15_47669650_G/T	15:47669650	T	ENSMUSG00000022311	ENSMUST00000100670	Transcript	missense_variant	7599	7514	2505	T/K	aCa/aAa	-	IMPACT=MODERATE	STRAND=-1	VARIANT_CLASS=SNV	SYMBOL_SOURCE=MGI	BIOTYPE=protein_coding	CANONICAL=YES	TSL=5	CCDS=CCDS49602.1	ENSP=ENSMUSP00000098235	SWISSPROT=Q80T79	UNIPARC=UPI00006074FA	SIFT=deleterious(0.02)	EXON=48/71	DOMAINS=PROSITE_profiles:PS01180,hmmpanther:PTHR19325,hmmpanther:PTHR19325:SF44,Pfam_domain:PF00431,Gene3D:2.60.120.290,SMART_domains:SM00042,Superfamily_domains:SSF49854	HGVSc=ENSMUST00000100670.8:c.7514C>A	HGVSp=ENSMUSP00000098235.3:p.Thr2505Lys
Tumor_080_2	Cyp4a14	4_115492676_G/T	4:115492676	T	ENSMUSG00000028715	ENSMUST00000030487	Transcript	stop_gained	589	560	187	S/*	tCa/tAa	-	IMPACT=HIGH	STRAND=-1	VARIANT_CLASS=SNV	SYMBOL_SOURCE=MGI	BIOTYPE=protein_coding	CANONICAL=YES	TSL=1	CCDS=CCDS18491.1	ENSP=ENSMUSP00000030487	SWISSPROT=O35728	UNIPARC=UPI0000022F96	EXON=5/12	DOMAINS=hmmpanther:PTHR24290,hmmpanther:PTHR24290:SF49,Gene3D:1.10.630.10,Pfam_domain:PF00067,Superfamily_domains:SSF48264	HGVSc=ENSMUST00000030487.2:c.560C>A	HGVSp=ENSMUSP00000030487.2:p.Ser187Ter
Tumor_080_2	Dhx38	8_109556994_G/A	8:109556994	A	ENSMUSG00000037993	ENSMUST00000042601	Transcript	missense_variant	1648	1520	507	A/V	gCa/gTa	-	IMPACT=MODERATE	STRAND=-1	VARIANT_CLASS=SNV	SYMBOL_SOURCE=MGI	BIOTYPE=protein_coding	CANONICAL=YES	TSL=1	CCDS=CCDS22652.1	ENSP=ENSMUSP00000047865	TREMBL=Q80X98	UNIPARC=UPI000000BA22	SIFT=deleterious(0.01)	EXON=12/27	DOMAINS=hmmpanther:PTHR18934,hmmpanther:PTHR18934:SF91	HGVSc=ENSMUST00000042601.7:c.1520C>T	HGVSp=ENSMUSP00000047865.7:p.Ala507Val
Tumor_080_2	Fbxl19	7_127752506_G/T	7:127752506	T	ENSMUSG00000030811	ENSMUST00000033081	Transcript	missense_variant	1673	1286	429	R/L	cGg/cTg	-	IMPACT=MODERATE	STRAND=1	VARIANT_CLASS=SNV	SYMBOL_SOURCE=MGI	BIOTYPE=protein_coding	CANONICAL=YES	TSL=1	CCDS=CCDS21877.1	ENSP=ENSMUSP00000033081	SWISSPROT=Q6PB97	UNIPARC=UPI00001D6E75	SIFT=deleterious(0)	EXON=7/11	DOMAINS=hmmpanther:PTHR23125:SF254,hmmpanther:PTHR23125,Pfam_domain:PF00646,Gene3D:3.80.10.10,SMART_domains:SM00256,Superfamily_domains:SSF52047	HGVSc=ENSMUST00000033081.12:c.1286G>T	HGVSp=ENSMUSP00000033081.7:p.Arg429Leu
Tumor_080_2	Flnb	14_7901912_G/T	14:7901912	T	ENSMUSG00000025278	ENSMUST00000052678	Transcript	missense_variant	2969	2774	925	G/V	gGt/gTt	-	IMPACT=MODERATE	STRAND=1	VARIANT_CLASS=SNV	SYMBOL_SOURCE=MGI	BIOTYPE=protein_coding	CANONICAL=YES	TSL=5	CCDS=CCDS70540.1	ENSP=ENSMUSP00000052020	SWISSPROT=Q80X90	UNIPARC=UPI00006070DD	SIFT=deleterious(0)	EXON=19/46	DOMAINS=PROSITE_profiles:PS50194,hmmpanther:PTHR11915,hmmpanther:PTHR11915:SF238,Pfam_domain:PF00630,Gene3D:2.60.40.10,SMART_domains:SM00557,Superfamily_domains:SSF81296	HGVSc=ENSMUST00000052678.8:c.2774G>T	HGVSp=ENSMUSP00000052020.8:p.Gly925Val
Tumor_080_2	Haao	17_83835487_G/T	17:83835487	T	ENSMUSG00000000673	ENSMUST00000000687	Transcript	missense_variant	502	428	143	P/H	cCc/cAc	-	IMPACT=MODERATE	STRAND=-1	VARIANT_CLASS=SNV	SYMBOL_SOURCE=MGI	BIOTYPE=protein_coding	CANONICAL=YES	TSL=1	CCDS=CCDS37709.1	ENSP=ENSMUSP00000000687	SWISSPROT=Q78JT3	UNIPARC=UPI000002865A	SIFT=deleterious(0)	EXON=5/10	DOMAINS=HAMAP:MF_00825,hmmpanther:PTHR15497,TIGRFAM_domain:TIGR03037,Pfam_domain:PF06052,PIRSF_domain:PIRSF017681,Superfamily_domains:SSF51182	HGVSc=ENSMUST00000000687.7:c.428C>A	HGVSp=ENSMUSP00000000687.7:p.Pro143His
Tumor_080_2	Ift122	6_115925460_G/T	6:115925460	T	ENSMUSG00000030323	ENSMUST00000038234	Transcript	stop_gained	3401	3262	1088	E/*	Gaa/Taa	-	IMPACT=HIGH	STRAND=1	VARIANT_CLASS=SNV	SYMBOL_SOURCE=MGI	BIOTYPE=protein_coding	CANONICAL=YES	TSL=1	CCDS=CCDS20445.1	ENSP=ENSMUSP00000045468	SWISSPROT=Q6NWV3	UNIPARC=UPI0000D62810	EXON=27/29	DOMAINS=hmmpanther:PTHR12764:SF4,hmmpanther:PTHR12764	HGVSc=ENSMUST00000038234.11:c.3262G>T	HGVSp=ENSMUSP00000045468.6:p.Glu1088Ter
Tumor_080_2	L3mbtl2	15_81681958_G/T	15:81681958	T	ENSMUSG00000022394	ENSMUST00000023029	Transcript	missense_variant	1093	981	327	M/I	atG/atT	-	IMPACT=MODERATE	STRAND=1	VARIANT_CLASS=SNV	SYMBOL_SOURCE=MGI	BIOTYPE=protein_coding	CANONICAL=YES	TSL=1	CCDS=CCDS27669.1	ENSP=ENSMUSP00000023029	SWISSPROT=P59178	UNIPARC=UPI00000EB93E	SIFT=deleterious(0.01)	EXON=9/17	DOMAINS=PROSITE_profiles:PS51079,hmmpanther:PTHR12247,hmmpanther:PTHR12247:SF64,Pfam_domain:PF02820,Gene3D:2.30.30.160,SMART_domains:SM00561,Superfamily_domains:SSF63748	HGVSc=ENSMUST00000023029.13:c.981G>T	HGVSp=ENSMUSP00000023029.8:p.Met327Ile
Tumor_080_2	Laptm4b	15_34258766_G/T	15:34258766	T	ENSMUSG00000022257	ENSMUST00000022867	Transcript	missense_variant	483	185	62	G/V	gGg/gTg	-	IMPACT=MODERATE	STRAND=1	VARIANT_CLASS=SNV	SYMBOL_SOURCE=MGI	BIOTYPE=protein_coding	CANONICAL=YES	TSL=1	CCDS=CCDS27416.1	ENSP=ENSMUSP00000022867	SWISSPROT=Q91XQ6	TREMBL=B2CZK6	UNIPARC=UPI0000021E60	SIFT=deleterious(0.04)	EXON=2/7	DOMAINS=hmmpanther:PTHR12479:SF6,hmmpanther:PTHR12479	HGVSc=ENSMUST00000022867.3:c.185G>T	HGVSp=ENSMUSP00000022867.3:p.Gly62Val
Tumor_080_2	Map4	9_110034522_G/T	9:110034522	T	ENSMUSG00000032479	ENSMUST00000035055	Transcript	missense_variant	1314	814	272	D/Y	Gac/Tac	-	IMPACT=MODERATE	STRAND=1	VARIANT_CLASS=SNV	SYMBOL_SOURCE=MGI	BIOTYPE=protein_coding	CANONICAL=YES	TSL=1	CCDS=CCDS57704.1	ENSP=ENSMUSP00000035055	SWISSPROT=P27546	TREMBL=A0A0B4J1F2	UNIPARC=UPI00001F6E68	SIFT=deleterious(0)	EXON=7/19	DOMAINS=hmmpanther:PTHR11501,hmmpanther:PTHR11501:SF16	HGVSc=ENSMUST00000035055.13:c.814G>T	HGVSp=ENSMUSP00000035055.10:p.Asp272Tyr
Tumor_080_2	Mccc1	3_35978925_T/C	3:35978925	C	ENSMUSG00000027709	ENSMUST00000029259	Transcript	missense_variant,splice_region_variant	1190	1069	357	R/G	Agg/Ggg	-	IMPACT=MODERATE	STRAND=-1	VARIANT_CLASS=SNV	SYMBOL_SOURCE=MGI	BIOTYPE=protein_coding	CANONICAL=YES	TSL=1	CCDS=CCDS17307.1	ENSP=ENSMUSP00000029259	SWISSPROT=Q99MR8	UNIPARC=UPI0000003FAD	SIFT=deleterious(0)	EXON=10/19	DOMAINS=PROSITE_profiles:PS50979,PROSITE_profiles:PS50975,hmmpanther:PTHR18866,hmmpanther:PTHR18866:SF76,Gene3D:3.30.470.20,Pfam_domain:PF02786,Superfamily_domains:SSF56059	HGVSc=ENSMUST00000029259.8:c.1069A>G	HGVSp=ENSMUSP00000029259.3:p.Arg357Gly
Tumor_080_2	Mcf2l	8_13009719_G/T	8:13009719	T	ENSMUSG00000031442	ENSMUST00000110876	Transcript	missense_variant	2306	2223	741	R/S	agG/agT	-	IMPACT=MODERATE	STRAND=1	VARIANT_CLASS=SNV	SYMBOL_SOURCE=MGI	BIOTYPE=protein_coding	CANONICAL=YES	TSL=1	CCDS=CCDS40225.2	ENSP=ENSMUSP00000106500	TREMBL=E9PXE2	UNIPARC=UPI00004358AC	SIFT=deleterious(0.01)	EXON=20/31	DOMAINS=PROSITE_profiles:PS50010,hmmpanther:PTHR22826:SF115,hmmpanther:PTHR22826,PROSITE_patterns:PS00741,Pfam_domain:PF00621,Gene3D:1.20.900.10,SMART_domains:SM00325,Superfamily_domains:SSF48065	HGVSc=ENSMUST00000110876.7:c.2223G>T	HGVSp=ENSMUSP00000106500.2:p.Arg741Ser
Tumor_080_2	Megf8	7_25330817_A/G	7:25330817	G	ENSMUSG00000045039	ENSMUST00000128119	Transcript	missense_variant	1719	1376	459	Y/C	tAc/tGc	-	IMPACT=MODERATE	STRAND=1	VARIANT_CLASS=SNV	SYMBOL_SOURCE=MGI	BIOTYPE=protein_coding	CANONICAL=YES	TSL=1	CCDS=CCDS52148.1	ENSP=ENSMUSP00000122192	SWISSPROT=P60882	UNIPARC=UPI000176A12C	SIFT=deleterious(0)	EXON=7/41	DOMAINS=Gene3D:1zgkA00,Superfamily_domains:0052715	HGVSc=ENSMUST00000128119.1:c.1376A>G	HGVSp=ENSMUSP00000122192.1:p.Tyr459Cys
Tumor_080_2	Mios	6_8224684_C/T	6:8224684	T	ENSMUSG00000042447	ENSMUST00000040017	Transcript	missense_variant	2067	1778	593	A/V	gCg/gTg	-	IMPACT=MODERATE	STRAND=1	VARIANT_CLASS=SNV	SYMBOL_SOURCE=MGI	BIOTYPE=protein_coding	CANONICAL=YES	TSL=1	CCDS=CCDS39425.1	ENSP=ENSMUSP00000039301	SWISSPROT=Q8VE19	UNIPARC=UPI00001F3501	SIFT=deleterious(0.01)	EXON=6/12	DOMAINS=hmmpanther:PTHR16453	HGVSc=ENSMUST00000040017.7:c.1778C>T	HGVSp=ENSMUSP00000039301.7:p.Ala593Val
Tumor_080_2	Mtdh	15_34139824_A/-	15:34139824	-	ENSMUSG00000022255	ENSMUST00000022865	Transcript	frameshift_variant	1913	1596	532	Q/X	caA/ca	-	IMPACT=HIGH	STRAND=1	VARIANT_CLASS=deletion	SYMBOL_SOURCE=MGI	BIOTYPE=protein_coding	CANONICAL=YES	TSL=1	CCDS=CCDS27415.1	ENSP=ENSMUSP00000022865	SWISSPROT=Q80WJ7	UNIPARC=UPI0000191F1A	EXON=11/12	DOMAINS=hmmpanther:PTHR23251,hmmpanther:PTHR23251:SF0	HGVSc=ENSMUST00000022865.14:c.1596delA	HGVSp=ENSMUSP00000022865.9:p.Val533CysfsTer37
Tumor_080_2	Myo1f	17_33582371_G/T	17:33582371	T	ENSMUSG00000024300	ENSMUST00000087605	Transcript	missense_variant	1171	1036	346	A/S	Gca/Tca	-	IMPACT=MODERATE	STRAND=1	VARIANT_CLASS=SNV	SYMBOL_SOURCE=MGI	BIOTYPE=protein_coding	CANONICAL=YES	TSL=1	CCDS=CCDS37567.1	ENSP=ENSMUSP00000084887	TREMBL=Q8CG29	UNIPARC=UPI00000E8F33	SIFT=deleterious(0)	EXON=10/28	DOMAINS=PROSITE_profiles:PS51456,hmmpanther:PTHR13140,hmmpanther:PTHR13140:SF288,Pfam_domain:PF00063,SMART_domains:SM00242,Superfamily_domains:SSF52540	HGVSc=ENSMUST00000087605.10:c.1036G>T	HGVSp=ENSMUSP00000084887.5:p.Ala346Ser
Tumor_080_2	Ogdhl	14_32346776_G/T	14:32346776	T	ENSMUSG00000021913	ENSMUST00000022480	Transcript	missense_variant	3057	2889	963	E/D	gaG/gaT	-	IMPACT=MODERATE	STRAND=1	VARIANT_CLASS=SNV	SYMBOL_SOURCE=MGI	BIOTYPE=protein_coding	CANONICAL=YES	TSL=5	CCDS=CCDS36866.1	ENSP=ENSMUSP00000022480	TREMBL=E9Q7L0	UNIPARC=UPI000060717E	SIFT=deleterious(0)	EXON=23/24	DOMAINS=hmmpanther:PTHR23152:SF5,hmmpanther:PTHR23152,TIGRFAM_domain:TIGR00239,PIRSF_domain:PIRSF000157	HGVSc=ENSMUST00000022480.7:c.2889G>T	HGVSp=ENSMUSP00000022480.7:p.Glu963Asp
Tumor_080_2	Pgap3	11_98390077_G/T	11:98390077	T	ENSMUSG00000038208	ENSMUST00000090827	Transcript	stop_gained	1019	924	308	Y/*	taC/taA	-	IMPACT=HIGH	STRAND=-1	VARIANT_CLASS=SNV	SYMBOL_SOURCE=MGI	BIOTYPE=protein_coding	CANONICAL=YES	TSL=1	CCDS=CCDS25348.1	ENSP=ENSMUSP00000088337	SWISSPROT=A2A559	UNIPARC=UPI00001E474C	EXON=8/8	DOMAINS=hmmpanther:PTHR13148:SF0,hmmpanther:PTHR13148	HGVSc=ENSMUST00000090827.10:c.924C>A	HGVSp=ENSMUSP00000088337.5:p.Tyr308Ter
Tumor_080_2	Pip5k1b	19_24390419_G/T	19:24390419	T	ENSMUSG00000024867	ENSMUST00000025800	Transcript	missense_variant	438	243	81	F/L	ttC/ttA	-	IMPACT=MODERATE	STRAND=-1	VARIANT_CLASS=SNV	SYMBOL_SOURCE=MGI	BIOTYPE=protein_coding	CANONICAL=YES	TSL=1	CCDS=CCDS37940.1	ENSP=ENSMUSP00000025800	SWISSPROT=P70181	UNIPARC=UPI0000022473	SIFT=deleterious(0)	EXON=5/15	DOMAINS=PROSITE_profiles:PS51455,hmmpanther:PTHR23086:SF34,hmmpanther:PTHR23086,Gene3D:2gk9B01,SMART_domains:SM00330,Superfamily_domains:SSF56104	HGVSc=ENSMUST00000025800.13:c.243C>A	HGVSp=ENSMUSP00000025800.8:p.Phe81Leu
Tumor_080_2	Pou2f1	1_165877022_G/T	1:165877022	T	ENSMUSG00000026565	ENSMUST00000160260	Transcript	missense_variant	2082	2026	676	L/I	Ctc/Atc	-	IMPACT=MODERATE	STRAND=-1	VARIANT_CLASS=SNV	SYMBOL_SOURCE=MGI	BIOTYPE=protein_coding	CANONICAL=YES	TSL=1	CCDS=CCDS35760.1	ENSP=ENSMUSP00000124738	UNIPARC=UPI00000EAC1B	SIFT=deleterious(0.03)	EXON=16/17	DOMAINS=hmmpanther:PTHR11636:SF47,hmmpanther:PTHR11636	HGVSc=ENSMUST00000160260.7:c.2026C>A	HGVSp=ENSMUSP00000124738.1:p.Leu676Ile
Tumor_080_2	Ppp1r9b	11_94998076_G/T	11:94998076	T	ENSMUSG00000038976	ENSMUST00000038696	Transcript	missense_variant	2100	1587	529	K/N	aaG/aaT	-	IMPACT=MODERATE	STRAND=1	VARIANT_CLASS=SNV	SYMBOL_SOURCE=MGI	BIOTYPE=protein_coding	CANONICAL=YES	TSL=1	CCDS=CCDS25268.1	ENSP=ENSMUSP00000041732	SWISSPROT=Q6R891	UNIPARC=UPI000021457B	SIFT=deleterious(0)	EXON=3/10	DOMAINS=PROSITE_profiles:PS50106,hmmpanther:PTHR16154:SF24,hmmpanther:PTHR16154,Pfam_domain:PF00595,Gene3D:2.30.42.10,SMART_domains:SM00228,Superfamily_domains:SSF50156	HGVSc=ENSMUST00000038696.10:c.1587G>T	HGVSp=ENSMUSP00000041732.5:p.Lys529Asn
Tumor_080_2	Ppp6r2	15_89259180_G/T	15:89259180	T	ENSMUSG00000036561	ENSMUST00000088788	Transcript	missense_variant	529	529	177	G/C	Ggt/Tgt	-	IMPACT=MODERATE	STRAND=1	VARIANT_CLASS=SNV	SYMBOL_SOURCE=MGI	BIOTYPE=protein_coding	CANONICAL=YES	TSL=5	CCDS=CCDS27743.1	ENSP=ENSMUSP00000086167	TREMBL=G3X9K4	UNIPARC=UPI00001939CD	SIFT=deleterious(0.05)	EXON=3/21	DOMAINS=hmmpanther:PTHR12634:SF15,hmmpanther:PTHR12634,Pfam_domain:PF04499,Superfamily_domains:SSF48371	HGVSc=ENSMUST00000088788.3:c.529G>T	HGVSp=ENSMUSP00000086167.3:p.Gly177Cys
Tumor_080_2	Rap1gap	4_137712149_G/T	4:137712149	T	ENSMUSG00000041351	ENSMUST00000105835	Transcript	missense_variant	1391	432	144	K/N	aaG/aaT	-	IMPACT=MODERATE	STRAND=1	VARIANT_CLASS=SNV	SYMBOL_SOURCE=MGI	BIOTYPE=protein_coding	CANONICAL=YES	TSL=1	CCDS=CCDS57306.1	ENSP=ENSMUSP00000101461	TREMBL=A2ALS4	UNIPARC=UPI000059E1AC	SIFT=deleterious(0.04)	EXON=7/25	DOMAINS=hmmpanther:PTHR15711:SF3,hmmpanther:PTHR15711,Superfamily_domains:0043732	HGVSc=ENSMUST00000105835.6:c.432G>T	HGVSp=ENSMUSP00000101461.1:p.Lys144Asn
Tumor_080_2	Sec23b	2_144569178_G/T	2:144569178	T	ENSMUSG00000027429	ENSMUST00000028916	Transcript	stop_gained	1173	1072	358	G/*	Gga/Tga	-	IMPACT=HIGH	STRAND=1	VARIANT_CLASS=SNV	SYMBOL_SOURCE=MGI	BIOTYPE=protein_coding	CANONICAL=YES	TSL=1	CCDS=CCDS16822.1	ENSP=ENSMUSP00000028916	SWISSPROT=Q9D662	UNIPARC=UPI0000022BCE	EXON=9/20	DOMAINS=hmmpanther:PTHR11141,hmmpanther:PTHR11141:SF3,Gene3D:3.40.50.410,Pfam_domain:PF04811,Superfamily_domains:SSF53300	HGVSc=ENSMUST00000028916.13:c.1072G>T	HGVSp=ENSMUSP00000028916.8:p.Gly358Ter
Tumor_080_2	Slit3	11_35632794_G/T	11:35632794	T	ENSMUSG00000056427	ENSMUST00000069837	Transcript	missense_variant	2347	2056	686	G/W	Ggg/Tgg	-	IMPACT=MODERATE	STRAND=1	VARIANT_CLASS=SNV	SYMBOL_SOURCE=MGI	BIOTYPE=protein_coding	CANONICAL=YES	TSL=1	CCDS=CCDS24542.1	ENSP=ENSMUSP00000066857	SWISSPROT=Q9WVB4	UNIPARC=UPI00001C4A8B	SIFT=deleterious(0)	EXON=19/36	DOMAINS=hmmpanther:PTHR24373,hmmpanther:PTHR24373:SF15,Gene3D:3.80.10.10,SMART_domains:SM00082	HGVSc=ENSMUST00000069837.3:c.2056G>T	HGVSp=ENSMUSP00000066857.3:p.Gly686Trp
Tumor_080_2	Tdrd5	1_156263433_A/T	1:156263433	T	ENSMUSG00000060985	ENSMUST00000121146	Transcript	stop_gained	2833	2475	825	Y/*	taT/taA	-	IMPACT=HIGH	STRAND=-1	VARIANT_CLASS=SNV	SYMBOL_SOURCE=MGI	BIOTYPE=protein_coding	CANONICAL=YES	TSL=1	CCDS=CCDS56647.1	ENSP=ENSMUSP00000137298	SWISSPROT=Q5VCS6	UNIPARC=UPI00015DF6A9	EXON=15/18	DOMAINS=hmmpanther:PTHR22948	HGVSc=ENSMUST00000121146.8:c.2475T>A	HGVSp=ENSMUSP00000137298.1:p.Tyr825Ter
Tumor_080_2	Themis	10_28782276_G/T	10:28782276	T	ENSMUSG00000049109	ENSMUST00000056097	Transcript	missense_variant	1598	1298	433	G/V	gGt/gTt	-	IMPACT=MODERATE	STRAND=1	VARIANT_CLASS=SNV	SYMBOL_SOURCE=MGI	BIOTYPE=protein_coding	CANONICAL=YES	TSL=1	CCDS=CCDS23758.1	ENSP=ENSMUSP00000060129	SWISSPROT=Q8BGW0	UNIPARC=UPI00000EB9AA	SIFT=deleterious(0)	EXON=4/6	DOMAINS=hmmpanther:PTHR15215,hmmpanther:PTHR15215:SF1,Pfam_domain:PF12736	HGVSc=ENSMUST00000056097.9:c.1298G>T	HGVSp=ENSMUSP00000060129.4:p.Gly433Val
Tumor_080_2	Tmem2	19_21807394_G/T	19:21807394	T	ENSMUSG00000024754	ENSMUST00000096194	Transcript	missense_variant	1779	1240	414	D/Y	Gat/Tat	-	IMPACT=MODERATE	STRAND=1	VARIANT_CLASS=SNV	SYMBOL_SOURCE=MGI	BIOTYPE=protein_coding	CANONICAL=YES	TSL=5	CCDS=CCDS37934.1	ENSP=ENSMUSP00000093908	SWISSPROT=Q5FWI3	UNIPARC=UPI00001ECD49	SIFT=deleterious(0)	EXON=7/25	DOMAINS=hmmpanther:PTHR15535,hmmpanther:PTHR15535:SF17	HGVSc=ENSMUST00000096194.7:c.1240G>T	HGVSp=ENSMUSP00000093908.2:p.Asp414Tyr
Tumor_080_2	Utrn	10_12711544_A/G	10:12711544	G	ENSMUSG00000019820	ENSMUST00000076817	Transcript	missense_variant	2836	2747	916	L/P	cTg/cCg	-	IMPACT=MODERATE	STRAND=-1	VARIANT_CLASS=SNV	SYMBOL_SOURCE=MGI	BIOTYPE=protein_coding	CANONICAL=YES	TSL=1	CCDS=CCDS35841.1	ENSP=ENSMUSP00000076093	TREMBL=E9Q6R7	UNIPARC=UPI00001C4651	SIFT=deleterious(0.01)	EXON=21/74	DOMAINS=hmmpanther:PTHR11915,hmmpanther:PTHR11915:SF225,Gene3D:1.20.58.60,SMART_domains:SM00150,PIRSF_domain:PIRSF002341,Superfamily_domains:SSF46966	HGVSc=ENSMUST00000076817.4:c.2747T>C	HGVSp=ENSMUSP00000076093.4:p.Leu916Pro
Tumor_080_2	Zfp300	X_21084234_T/G	X:21084234	G	ENSMUSG00000031079	ENSMUST00000040667	Transcript	missense_variant	405	121	41	S/R	Agt/Cgt	-	IMPACT=MODERATE	STRAND=-1	VARIANT_CLASS=SNV	SYMBOL_SOURCE=MGI	BIOTYPE=protein_coding	CANONICAL=YES	TSL=1	CCDS=CCDS30050.1	ENSP=ENSMUSP00000046514	TREMBL=A2AE21	UNIPARC=UPI00001C63AE	SIFT=deleterious(0.02)	EXON=3/5	DOMAINS=PROSITE_profiles:PS50805,hmmpanther:PTHR24377,hmmpanther:PTHR24377:SF222,Pfam_domain:PF01352,SMART_domains:SM00349,Superfamily_domains:0044637	HGVSc=ENSMUST00000040667.11:c.121A>C	HGVSp=ENSMUSP00000046514.6:p.Ser41Arg
Tumor_080_2	Zfp606	7_12493998_C/A	7:12493998	A	ENSMUSG00000030386	ENSMUST00000098822	Transcript	missense_variant	2511	2045	682	P/Q	cCg/cAg	-	IMPACT=MODERATE	STRAND=1	VARIANT_CLASS=SNV	SYMBOL_SOURCE=MGI	BIOTYPE=protein_coding	CANONICAL=YES	TSL=1	CCDS=CCDS20810.1	ENSP=ENSMUSP00000096421	TREMBL=Q7TSV0	UNIPARC=UPI000019C774	SIFT=deleterious(0)	EXON=7/7	DOMAINS=PROSITE_profiles:PS50157,hmmpanther:PTHR24377,hmmpanther:PTHR24377:SF278,Pfam_domain:PF13465,Gene3D:3.30.160.60,Superfamily_domains:SSF57667	HGVSc=ENSMUST00000098822.8:c.2045C>A	HGVSp=ENSMUSP00000096421.3:p.Pro682Gln
Tumor_080_2	Zfp710	7_80081826_G/T	7:80081826	T	ENSMUSG00000048897	ENSMUST00000049680	Transcript	missense_variant	1034	750	250	W/C	tgG/tgT	-	IMPACT=MODERATE	STRAND=1	VARIANT_CLASS=SNV	SYMBOL_SOURCE=MGI	BIOTYPE=protein_coding	CANONICAL=YES	TSL=1	CCDS=CCDS52280.1	ENSP=ENSMUSP00000050577	SWISSPROT=Q3U288	UNIPARC=UPI00001940F2	SIFT=deleterious(0)	EXON=2/5	DOMAINS=hmmpanther:PTHR24390,hmmpanther:PTHR24390:SF43	HGVSc=ENSMUST00000049680.8:c.750G>T	HGVSp=ENSMUSP00000050577.8:p.Trp250Cys
Tumor_080_2	Mdm2	10_117690275_-/T	10:117690274-117690275	T	ENSMUSG00000020184	ENSMUST00000020408	Transcript	frameshift_variant	1699-1700	1405-1406	469	R/KX	aga/aAga	-	IMPACT=HIGH	STRAND=-1	VARIANT_CLASS=insertion	SYMBOL_SOURCE=MGI	BIOTYPE=protein_coding	CANONICAL=YES	TSL=1	CCDS=CCDS24194.1	ENSP=ENSMUSP00000020408	SWISSPROT=P23804	UNIPARC=UPI00000041B4	EXON=12/12	DOMAINS=PROSITE_profiles:PS50089,hmmpanther:PTHR10360,hmmpanther:PTHR10360:SF11,Pfam_domain:PF13920,Gene3D:3.30.40.10,PIRSF_domain:PIRSF500700,PIRSF_domain:PIRSF006748,Superfamily_domains:SSF57850	HGVSc=ENSMUST00000020408.13:c.1405dupA	HGVSp=ENSMUSP00000020408.8:p.Arg469LysfsTer51
Tumor_080_3	Actl11	9_107931550_C/T	9:107931550	T	ENSMUSG00000066368	ENSMUST00000085073	Transcript	missense_variant	3082	3071	1024	A/V	gCt/gTt	-	IMPACT=MODERATE	STRAND=1	VARIANT_CLASS=SNV	SYMBOL_SOURCE=MGI	BIOTYPE=protein_coding	CANONICAL=YES	CCDS=CCDS23510.1	ENSP=ENSMUSP00000082150	TREMBL=Q9D5V1	UNIPARC=UPI00000270A7	SIFT=deleterious(0)	EXON=1/1	DOMAINS=hmmpanther:PTHR11937:SF54,hmmpanther:PTHR11937,Pfam_domain:PF00022,Gene3D:3.30.420.40,SMART_domains:SM00268,Superfamily_domains:SSF53067	HGVSc=ENSMUST00000085073.1:c.3071C>T	HGVSp=ENSMUSP00000082150.1:p.Ala1024Val
Tumor_080_3	Ascc2	11_4668357_G/T	11:4668357	T	ENSMUSG00000020412	ENSMUST00000070257	Transcript	missense_variant	1044	951	317	K/N	aaG/aaT	-	IMPACT=MODERATE	STRAND=1	VARIANT_CLASS=SNV	SYMBOL_SOURCE=MGI	BIOTYPE=protein_coding	CANONICAL=YES	TSL=1	CCDS=CCDS24387.1	ENSP=ENSMUSP00000063272	SWISSPROT=Q91WR3	UNIPARC=UPI00000293F4	SIFT=deleterious(0.01)	EXON=10/20	DOMAINS=hmmpanther:PTHR21494,hmmpanther:PTHR21494:SF0	HGVSc=ENSMUST00000070257.12:c.951G>T	HGVSp=ENSMUSP00000063272.7:p.Lys317Asn
Tumor_080_3	Atp2a1	7_126456393_T/C	7:126456393	C	ENSMUSG00000030730	ENSMUST00000032974	Transcript	missense_variant	1265	1079	360	Q/R	cAg/cGg	-	IMPACT=MODERATE	STRAND=-1	VARIANT_CLASS=SNV	SYMBOL_SOURCE=MGI	BIOTYPE=protein_coding	CANONICAL=YES	TSL=1	CCDS=CCDS40125.1	ENSP=ENSMUSP00000032974	SWISSPROT=Q8R429	UNIPARC=UPI00000283D3	SIFT=deleterious(0.02)	EXON=9/23	DOMAINS=hmmpanther:PTHR24093,hmmpanther:PTHR24093:SF215,Pfam_domain:PF00702,TIGRFAM_domain:TIGR01494,TIGRFAM_domain:TIGR01116,Gene3D:3.40.1110.10,Superfamily_domains:SSF81660,Prints_domain:PR00119	HGVSc=ENSMUST00000032974.11:c.1079A>G	HGVSp=ENSMUSP00000032974.6:p.Gln360Arg
Tumor_080_3	Atp8b4	2_126414321_G/T	2:126414321	T	ENSMUSG00000060131	ENSMUST00000040128	Transcript	missense_variant	988	717	239	N/K	aaC/aaA	-	IMPACT=MODERATE	STRAND=-1	VARIANT_CLASS=SNV	SYMBOL_SOURCE=MGI	BIOTYPE=protein_coding	CANONICAL=YES	TSL=5	CCDS=CCDS50698.1	ENSP=ENSMUSP00000046444	TREMBL=A2ANX3	UNIPARC=UPI0000D77910	SIFT=deleterious(0)	EXON=10/28	DOMAINS=hmmpanther:PTHR24092,hmmpanther:PTHR24092:SF46,TIGRFAM_domain:TIGR01652,Gene3D:2.70.150.10,Pfam_domain:PF00122,Superfamily_domains:0049471	HGVSc=ENSMUST00000040128.10:c.717C>A	HGVSp=ENSMUSP00000046444.5:p.Asn239Lys
Tumor_080_3	Atp9b	18_80858623_C/T	18:80858623	T	ENSMUSG00000024566	ENSMUST00000091790	Transcript	missense_variant	910	791	264	R/H	cGc/cAc	-	IMPACT=MODERATE	STRAND=-1	VARIANT_CLASS=SNV	SYMBOL_SOURCE=MGI	BIOTYPE=protein_coding	CANONICAL=YES	TSL=5	CCDS=CCDS29370.1	ENSP=ENSMUSP00000089394	TREMBL=D3YV00	UNIPARC=UPI00001EC417	SIFT=deleterious(0)	EXON=8/29	DOMAINS=hmmpanther:PTHR24092:SF50,hmmpanther:PTHR24092,Pfam_domain:PF00122,Gene3D:2.70.150.10,TIGRFAM_domain:TIGR01652,Superfamily_domains:0049471	HGVSc=ENSMUST00000091790.3:c.791G>A	HGVSp=ENSMUSP00000089394.3:p.Arg264His
Tumor_080_3	Cacna1d	14_30052499_T/C	14:30052499	C	ENSMUSG00000015968	ENSMUST00000112250	Transcript	missense_variant	5058	5003	1668	D/G	gAc/gGc	-	IMPACT=MODERATE	STRAND=-1	VARIANT_CLASS=SNV	SYMBOL_SOURCE=MGI	BIOTYPE=protein_coding	CANONICAL=YES	TSL=1	CCDS=CCDS36846.1	ENSP=ENSMUSP00000107869	SWISSPROT=Q99246	UNIPARC=UPI0000F4AEB0	SIFT=deleterious(0.04)	EXON=40/47	DOMAINS=hmmpanther:PTHR10037:SF139,hmmpanther:PTHR10037	HGVSc=ENSMUST00000112250.3:c.5003A>G	HGVSp=ENSMUSP00000107869.3:p.Asp1668Gly
Tumor_080_3	Cdh8	8_99230467_G/T	8:99230467	T	ENSMUSG00000036510	ENSMUST00000128860	Transcript	missense_variant	1193	603	201	N/K	aaC/aaA	-	IMPACT=MODERATE	STRAND=-1	VARIANT_CLASS=SNV	SYMBOL_SOURCE=MGI	BIOTYPE=protein_coding	CANONICAL=YES	TSL=1	CCDS=CCDS40448.1	ENSP=ENSMUSP00000117326	SWISSPROT=P97291	UNIPARC=UPI0000024D39	SIFT=deleterious(0.02)	EXON=4/12	DOMAINS=PROSITE_profiles:PS50268,hmmpanther:PTHR24027,hmmpanther:PTHR24027:SF85,Pfam_domain:PF00028,Gene3D:2.60.40.60,SMART_domains:SM00112,Superfamily_domains:SSF49313	HGVSc=ENSMUST00000128860.6:c.603C>A	HGVSp=ENSMUSP00000117326.1:p.Asn201Lys
Tumor_080_3	Clcn3	8_60941322_A/T	8:60941322	T	ENSMUSG00000004319	ENSMUST00000004430	Transcript	missense_variant	733	253	85	Y/N	Tac/Aac	-	IMPACT=MODERATE	STRAND=-1	VARIANT_CLASS=SNV	SYMBOL_SOURCE=MGI	BIOTYPE=protein_coding	CANONICAL=YES	TSL=1	CCDS=CCDS52555.1	ENSP=ENSMUSP00000004430	TREMBL=Q3TF45	UNIPARC=UPI0000564898	SIFT=deleterious(0)	EXON=3/14	DOMAINS=hmmpanther:PTHR11689:SF63,hmmpanther:PTHR11689	HGVSc=ENSMUST00000004430.12:c.253T>A	HGVSp=ENSMUSP00000004430.7:p.Tyr85Asn
Tumor_080_3	Csf1r	18_61129352_G/A	18:61129352	A	ENSMUSG00000024621	ENSMUST00000115268	Transcript	missense_variant	2617	2519	840	G/D	gGc/gAc	-	IMPACT=MODERATE	STRAND=1	VARIANT_CLASS=SNV	SYMBOL_SOURCE=MGI	BIOTYPE=protein_coding	CANONICAL=YES	TSL=1	CCDS=CCDS29280.1	ENSP=ENSMUSP00000110923	SWISSPROT=P09581	TREMBL=Q0P635	UNIPARC=UPI0000004138	SIFT=deleterious(0)	EXON=18/21	DOMAINS=PROSITE_profiles:PS50011,hmmpanther:PTHR24416:SF47,hmmpanther:PTHR24416,Gene3D:1.10.510.10,Pfam_domain:PF07714,SMART_domains:SM00219,PIRSF_domain:PIRSF500947,PIRSF_domain:PIRSF000615,Superfamily_domains:SSF56112	HGVSc=ENSMUST00000115268.3:c.2519G>A	HGVSp=ENSMUSP00000110923.3:p.Gly840Asp
Tumor_080_3	Dscam	16_96622814_G/A	16:96622814	A	ENSMUSG00000050272	ENSMUST00000056102	Transcript	missense_variant	5406	4930	1644	R/W	Cgg/Tgg	-	IMPACT=MODERATE	STRAND=-1	VARIANT_CLASS=SNV	SYMBOL_SOURCE=MGI	BIOTYPE=protein_coding	CANONICAL=YES	TSL=1	CCDS=CCDS37415.1	ENSP=ENSMUSP00000056040	SWISSPROT=Q9ERC8	UNIPARC=UPI000002765C	SIFT=deleterious(0)	EXON=29/33	DOMAINS=hmmpanther:PTHR10489:SF16,hmmpanther:PTHR10489	HGVSc=ENSMUST00000056102.7:c.4930C>T	HGVSp=ENSMUSP00000056040.7:p.Arg1644Trp
Tumor_080_3	Ephb3	16_21218559_G/T	16:21218559	T	ENSMUSG00000005958	ENSMUST00000006112	Transcript	missense_variant	1819	1404	468	W/C	tgG/tgT	-	IMPACT=MODERATE	STRAND=1	VARIANT_CLASS=SNV	SYMBOL_SOURCE=MGI	BIOTYPE=protein_coding	CANONICAL=YES	TSL=1	CCDS=CCDS28060.1	ENSP=ENSMUSP00000006112	SWISSPROT=P54754	UNIPARC=UPI0000020F17	SIFT=deleterious(0)	EXON=6/16	DOMAINS=PROSITE_profiles:PS50853,hmmpanther:PTHR24416,hmmpanther:PTHR24416:SF120,Gene3D:2.60.40.10,Pfam_domain:PF00041,SMART_domains:SM00060,PIRSF_domain:PIRSF000666,Superfamily_domains:SSF49265,Prints_domain:PR00014	HGVSc=ENSMUST00000006112.6:c.1404G>T	HGVSp=ENSMUSP00000006112.6:p.Trp468Cys
Tumor_080_3	Gli2	1_118844423_G/T	1:118844423	T	ENSMUSG00000048402	ENSMUST00000062483	Transcript	missense_variant	1900	1551	517	H/Q	caC/caA	-	IMPACT=MODERATE	STRAND=-1	VARIANT_CLASS=SNV	SYMBOL_SOURCE=MGI	BIOTYPE=protein_coding	CANONICAL=YES	TSL=1	CCDS=CCDS35692.1	ENSP=ENSMUSP00000054837	SWISSPROT=Q0VGT2	UNIPARC=UPI00001E2E98	SIFT=deleterious(0)	EXON=11/14	DOMAINS=PROSITE_profiles:PS50157,hmmpanther:PTHR19818,hmmpanther:PTHR19818:SF73,PROSITE_patterns:PS00028,Gene3D:3.30.160.60,Pfam_domain:PF13465,SMART_domains:SM00355,Superfamily_domains:SSF57667,Superfamily_domains:SSF57667	HGVSc=ENSMUST00000062483.13:c.1551C>A	HGVSp=ENSMUSP00000054837.8:p.His517Gln
Tumor_080_3	Gm572	4_148671395_G/-	4:148671395	-	ENSMUSG00000070577	ENSMUST00000105698	Transcript	frameshift_variant	1208	1167	389	W/X	tgG/tg	-	IMPACT=HIGH	STRAND=1	VARIANT_CLASS=deletion	SYMBOL_SOURCE=MGI	BIOTYPE=protein_coding	CANONICAL=YES	TSL=5	CCDS=CCDS51378.1	ENSP=ENSMUSP00000101323	TREMBL=B1ARY8	UNIPARC=UPI0000428ACA	EXON=11/11	HGVSc=ENSMUST00000105698.2:c.1177delG	HGVSp=ENSMUSP00000101323.2:p.Val393TrpfsTer11	HGVS_OFFSET=10
Tumor_080_3	Grid1	14_35562644_G/T	14:35562644	T	ENSMUSG00000041078	ENSMUST00000043349	Transcript	missense_variant	2746	2343	781	R/S	agG/agT	-	IMPACT=MODERATE	STRAND=1	VARIANT_CLASS=SNV	SYMBOL_SOURCE=MGI	BIOTYPE=protein_coding	CANONICAL=YES	TSL=1	CCDS=CCDS26944.1	ENSP=ENSMUSP00000044009	SWISSPROT=Q61627	UNIPARC=UPI00001E8C92	SIFT=deleterious(0)	EXON=14/16	DOMAINS=hmmpanther:PTHR18966:SF108,hmmpanther:PTHR18966,Pfam_domain:PF00060,Pfam_domain:PF00497,SMART_domains:SM00079,Superfamily_domains:SSF53850	HGVSc=ENSMUST00000043349.5:c.2343G>T	HGVSp=ENSMUSP00000044009.5:p.Arg781Ser
Tumor_080_3	Iqgap3	3_88112755_G/T	3:88112755	T	ENSMUSG00000028068	ENSMUST00000071812	Transcript	missense_variant	3753	3668	1223	G/V	gGc/gTc	-	IMPACT=MODERATE	STRAND=1	VARIANT_CLASS=SNV	SYMBOL_SOURCE=MGI	BIOTYPE=protein_coding	CANONICAL=YES	TSL=1	CCDS=CCDS38478.1	ENSP=ENSMUSP00000071715	TREMBL=F8VQ29	UNIPARC=UPI00004773A0	SIFT=deleterious(0)	EXON=29/38	DOMAINS=hmmpanther:PTHR14149,hmmpanther:PTHR14149:SF10,Gene3D:1.10.506.10,SMART_domains:SM00323,Superfamily_domains:SSF48350	HGVSc=ENSMUST00000071812.9:c.3668G>T	HGVSp=ENSMUSP00000071715.5:p.Gly1223Val
Tumor_080_3	Mrc2	11_105329289_G/T	11:105329289	T	ENSMUSG00000020695	ENSMUST00000100335	Transcript	missense_variant	1176	1035	345	W/C	tgG/tgT	-	IMPACT=MODERATE	STRAND=1	VARIANT_CLASS=SNV	SYMBOL_SOURCE=MGI	BIOTYPE=protein_coding	CANONICAL=YES	TSL=1	CCDS=CCDS25539.1	ENSP=ENSMUSP00000097909	SWISSPROT=Q64449	UNIPARC=UPI00001E680A	SIFT=deleterious(0)	EXON=6/30	DOMAINS=PROSITE_profiles:PS50041,hmmpanther:PTHR22803,hmmpanther:PTHR22803:SF69,PROSITE_patterns:PS00615,Pfam_domain:PF00059,Gene3D:3.10.100.10,SMART_domains:SM00034,Superfamily_domains:SSF56436	HGVSc=ENSMUST00000100335.8:c.1035G>T	HGVSp=ENSMUSP00000097909.3:p.Trp345Cys
Tumor_080_3	Mroh2a	1_88252457_C/T	1:88252457	T	ENSMUSG00000079429	ENSMUST00000113130	Transcript	missense_variant	3676	3464	1155	T/I	aCa/aTa	-	IMPACT=MODERATE	STRAND=1	VARIANT_CLASS=SNV	SYMBOL_SOURCE=MGI	BIOTYPE=protein_coding	CANONICAL=YES	TSL=5	CCDS=CCDS69921.1	ENSP=ENSMUSP00000108755	TREMBL=F5H8M8	UNIPARC=UPI0000475E6C	SIFT=deleterious(0.01)	EXON=31/42	DOMAINS=hmmpanther:PTHR23120,hmmpanther:PTHR23120:SF14,Gene3D:1.25.10.10,Superfamily_domains:SSF48371	HGVSc=ENSMUST00000113130.6:c.3464C>T	HGVSp=ENSMUSP00000108755.1:p.Thr1155Ile
Tumor_080_3	Nckap1l	15_103497442_G/T	15:103497442	T	ENSMUSG00000022488	ENSMUST00000047405	Transcript	missense_variant	3359	3304	1102	D/Y	Gac/Tac	-	IMPACT=MODERATE	STRAND=1	VARIANT_CLASS=SNV	SYMBOL_SOURCE=MGI	BIOTYPE=protein_coding	CANONICAL=YES	TSL=1	CCDS=CCDS37236.1	ENSP=ENSMUSP00000035400	TREMBL=Q8K1X4	UNIPARC=UPI0000028555	SIFT=deleterious(0)	EXON=31/31	DOMAINS=hmmpanther:PTHR12093,hmmpanther:PTHR12093:SF9,Pfam_domain:PF09735	HGVSc=ENSMUST00000047405.7:c.3304G>T	HGVSp=ENSMUSP00000035400.7:p.Asp1102Tyr
Tumor_080_3	Nckap5l	15_99432710_G/T	15:99432710	T	ENSMUSG00000023009	ENSMUST00000023747	Transcript	missense_variant	551	334	112	P/T	Cct/Act	-	IMPACT=MODERATE	STRAND=-1	VARIANT_CLASS=SNV	SYMBOL_SOURCE=MGI	BIOTYPE=protein_coding	CANONICAL=YES	TSL=1	CCDS=CCDS27820.1	ENSP=ENSMUSP00000023747	SWISSPROT=Q6GQX2	UNIPARC=UPI00001E348E	SIFT=deleterious(0.02)	EXON=6/13	DOMAINS=Low_complexity_(Seg):seg,hmmpanther:PTHR21740	HGVSc=ENSMUST00000023747.12:c.334C>A	HGVSp=ENSMUSP00000023747.7:p.Pro112Thr
Tumor_080_3	Pkn2	3_142803639_G/T	3:142803639	T	ENSMUSG00000004591	ENSMUST00000043812	Transcript	missense_variant	2537	2191	731	H/N	Cat/Aat	-	IMPACT=MODERATE	STRAND=-1	VARIANT_CLASS=SNV	SYMBOL_SOURCE=MGI	BIOTYPE=protein_coding	CANONICAL=YES	TSL=1	CCDS=CCDS51084.1	ENSP=ENSMUSP00000039566	SWISSPROT=Q8BWW9	UNIPARC=UPI00005AB971	SIFT=deleterious(0.02)	EXON=16/22	DOMAINS=PROSITE_profiles:PS50011,hmmpanther:PTHR24357:SF76,hmmpanther:PTHR24357,Pfam_domain:PF00069,Gene3D:3.30.200.20,SMART_domains:SM00220,Superfamily_domains:SSF56112	HGVSc=ENSMUST00000043812.13:c.2191C>A	HGVSp=ENSMUSP00000039566.8:p.His731Asn
Tumor_080_3	Ppp6r2	15_89277316_G/T	15:89277316	T	ENSMUSG00000036561	ENSMUST00000088788	Transcript	missense_variant	1468	1468	490	V/L	Gta/Tta	-	IMPACT=MODERATE	STRAND=1	VARIANT_CLASS=SNV	SYMBOL_SOURCE=MGI	BIOTYPE=protein_coding	CANONICAL=YES	TSL=5	CCDS=CCDS27743.1	ENSP=ENSMUSP00000086167	TREMBL=G3X9K4	UNIPARC=UPI00001939CD	SIFT=deleterious(0.02)	EXON=11/21	DOMAINS=hmmpanther:PTHR12634:SF15,hmmpanther:PTHR12634,Pfam_domain:PF04499	HGVSc=ENSMUST00000088788.3:c.1468G>T	HGVSp=ENSMUSP00000086167.3:p.Val490Leu
Tumor_080_3	Ptpn21	12_98689575_G/T	12:98689575	T	ENSMUSG00000021009	ENSMUST00000085116	Transcript	missense_variant	1489	1132	378	L/M	Ctg/Atg	-	IMPACT=MODERATE	STRAND=-1	VARIANT_CLASS=SNV	SYMBOL_SOURCE=MGI	BIOTYPE=protein_coding	CANONICAL=YES	TSL=1	CCDS=CCDS26098.1	ENSP=ENSMUSP00000082197	TREMBL=G5E8J4	UNIPARC=UPI000024DAEA	SIFT=deleterious(0)	EXON=13/19	DOMAINS=hmmpanther:PTHR19134:SF78,hmmpanther:PTHR19134,PIRSF_domain:PIRSF000934	HGVSc=ENSMUST00000085116.2:c.1132C>A	HGVSp=ENSMUSP00000082197.2:p.Leu378Met
Tumor_080_3	Rock2	12_16940462_G/T	12:16940462	T	ENSMUSG00000020580	ENSMUST00000020904	Transcript	missense_variant	596	384	128	M/I	atG/atT	-	IMPACT=MODERATE	STRAND=1	VARIANT_CLASS=SNV	SYMBOL_SOURCE=MGI	BIOTYPE=protein_coding	CANONICAL=YES	TSL=5	CCDS=CCDS36410.1	ENSP=ENSMUSP00000020904	TREMBL=F8VPK5	UNIPARC=UPI0000F59908	SIFT=deleterious(0)	EXON=4/33	DOMAINS=PROSITE_profiles:PS50011,hmmpanther:PTHR22988,hmmpanther:PTHR22988:SF24,Gene3D:3.30.200.20,Pfam_domain:PF00069,SMART_domains:SM00220,PIRSF_domain:PIRSF037568,Superfamily_domains:SSF56112	HGVSc=ENSMUST00000020904.6:c.384G>T	HGVSp=ENSMUSP00000020904.6:p.Met128Ile
Tumor_080_3	Sepn1	4_134551423_G/T	4:134551423	T	ENSMUSG00000050989	ENSMUST00000060435	Transcript	missense_variant	342	295	99	L/M	Ctg/Atg	-	IMPACT=MODERATE	STRAND=-1	VARIANT_CLASS=SNV	SYMBOL_SOURCE=MGI	BIOTYPE=protein_coding	CANONICAL=YES	TSL=5	CCDS=CCDS38917.1	ENSP=ENSMUSP00000060026	TREMBL=D3Z2R5	UNIPARC=UPI000059E179	SIFT=deleterious(0.03)	EXON=2/12	DOMAINS=PROSITE_profiles:PS50222,hmmpanther:PTHR16213,hmmpanther:PTHR16213:SF39	HGVSc=ENSMUST00000060435.6:c.295C>A	HGVSp=ENSMUSP00000060026.6:p.Leu99Met
Tumor_080_3	Tenm1	X_42664209_T/A	X:42664209	A	ENSMUSG00000016150	ENSMUST00000115059	Transcript	missense_variant	3452	3368	1123	Q/L	cAg/cTg	-	IMPACT=MODERATE	STRAND=-1	VARIANT_CLASS=SNV	SYMBOL_SOURCE=MGI	BIOTYPE=protein_coding	CANONICAL=YES	TSL=1	CCDS=CCDS40953.1	ENSP=ENSMUSP00000110711	SWISSPROT=Q9WTS4	TREMBL=A2ANM0	UNIPARC=UPI00000E5D39	SIFT=deleterious(0.04)	EXON=19/32	DOMAINS=hmmpanther:PTHR11219:SF7,hmmpanther:PTHR11219	HGVSc=ENSMUST00000115059.6:c.3368A>T	HGVSp=ENSMUSP00000110711.1:p.Gln1123Leu
Tumor_080_3	Ttc3	16_94415949_G/T	16:94415949	T	ENSMUSG00000040785	ENSMUST00000117648	Transcript	missense_variant,splice_region_variant	1553	1298	433	S/I	aGt/aTt	-	IMPACT=MODERATE	STRAND=1	VARIANT_CLASS=SNV	SYMBOL_SOURCE=MGI	BIOTYPE=protein_coding	CANONICAL=YES	TSL=5	CCDS=CCDS37407.1	ENSP=ENSMUSP00000112801	TREMBL=G5E8T2	UNIPARC=UPI000154C120	SIFT=deleterious(0.02)	EXON=16/46	DOMAINS=hmmpanther:PTHR17550	HGVSc=ENSMUST00000117648.6:c.1298G>T	HGVSp=ENSMUSP00000112801.1:p.Ser433Ile
Tumor_080_3	Wdfy4	14_32977109_G/T	14:32977109	T	ENSMUSG00000051506	ENSMUST00000061753	Transcript	missense_variant	7844	7629	2543	N/K	aaC/aaA	-	IMPACT=MODERATE	STRAND=-1	VARIANT_CLASS=SNV	SYMBOL_SOURCE=MGI	BIOTYPE=protein_coding	CANONICAL=YES	TSL=5	CCDS=CCDS49441.1	ENSP=ENSMUSP00000057556	TREMBL=E9PV60	UNIPARC=UPI0001986444	SIFT=deleterious(0)	EXON=49/59	DOMAINS=PROSITE_profiles:PS50197,hmmpanther:PTHR13743:SF52,hmmpanther:PTHR13743,Pfam_domain:PF02138,Gene3D:1t77A02,SMART_domains:SM01026,Superfamily_domains:SSF81837	HGVSc=ENSMUST00000061753.13:c.7629C>A	HGVSp=ENSMUSP00000057556.8:p.Asn2543Lys
Tumor_080_3	Xdh	17_73900584_G/T	17:73900584	T	ENSMUSG00000024066	ENSMUST00000024866	Transcript	missense_variant	2831	2777	926	A/E	gCa/gAa	-	IMPACT=MODERATE	STRAND=-1	VARIANT_CLASS=SNV	SYMBOL_SOURCE=MGI	BIOTYPE=protein_coding	CANONICAL=YES	TSL=1	CCDS=CCDS28967.1	ENSP=ENSMUSP00000024866	SWISSPROT=Q00519	UNIPARC=UPI0000022221	SIFT=deleterious(0.01)	EXON=25/36	DOMAINS=hmmpanther:PTHR11908:SF32,hmmpanther:PTHR11908,Pfam_domain:PF02738,Gene3D:3.30.365.10,TIGRFAM_domain:TIGR02965,PIRSF_domain:PIRSF000127,Superfamily_domains:SSF56003	HGVSc=ENSMUST00000024866.4:c.2777C>A	HGVSp=ENSMUSP00000024866.4:p.Ala926Glu
Tumor_080_3	Zcchc3	2_152413792_G/T	2:152413792	T	ENSMUSG00000074682	ENSMUST00000099207	Transcript	missense_variant	1236	986	329	P/H	cCc/cAc	-	IMPACT=MODERATE	STRAND=-1	VARIANT_CLASS=SNV	SYMBOL_SOURCE=MGI	BIOTYPE=protein_coding	CANONICAL=YES	CCDS=CCDS16884.1	ENSP=ENSMUSP00000096813	TREMBL=Q8BPK2	UNIPARC=UPI00000EB07F	SIFT=deleterious(0.02)	EXON=1/1	DOMAINS=hmmpanther:PTHR22639,hmmpanther:PTHR22639:SF2,Gene3D:4.10.60.10	HGVSc=ENSMUST00000099207.4:c.986C>A	HGVSp=ENSMUSP00000096813.3:p.Pro329His
Tumor_080_3	Msh4	3_153867788_G/A	3:153867788	A	ENSMUSG00000005493	ENSMUST00000005630	Transcript	missense_variant	2382	2228	743	T/M	aCg/aTg	-	IMPACT=MODERATE	STRAND=-1	VARIANT_CLASS=SNV	SYMBOL_SOURCE=MGI	BIOTYPE=protein_coding	CANONICAL=YES	TSL=1	CCDS=CCDS38678.1	ENSP=ENSMUSP00000005630	SWISSPROT=Q99MT2	TREMBL=A6H6D5	UNIPARC=UPI0000027F4C	SIFT=deleterious(0)	EXON=16/20	DOMAINS=hmmpanther:PTHR11361,hmmpanther:PTHR11361:SF21,Gene3D:3.40.50.300,Pfam_domain:PF00488,SMART_domains:SM00534,Superfamily_domains:SSF52540	HGVSc=ENSMUST00000005630.9:c.2228C>T	HGVSp=ENSMUSP00000005630.4:p.Thr743Met
Tumor_080_3	Ptchd3	11_121836441_G/T	11:121836441	T	ENSMUSG00000039198	ENSMUST00000036690	Transcript	missense_variant	1196	1140	380	M/I	atG/atT	-	IMPACT=MODERATE	STRAND=1	VARIANT_CLASS=SNV	SYMBOL_SOURCE=MGI	BIOTYPE=protein_coding	CANONICAL=YES	TSL=1	CCDS=CCDS49014.1	ENSP=ENSMUSP00000035709	SWISSPROT=Q0EEE2	UNIPARC=UPI0000E11DD8	SIFT=deleterious(0.02)	EXON=3/4	DOMAINS=Transmembrane_helices:TMhelix,PROSITE_profiles:PS50156,hmmpanther:PTHR10796,hmmpanther:PTHR10796:SF60,Gene3D:2j8sB01,Pfam_domain:PF02460,Superfamily_domains:SSF82866	HGVSc=ENSMUST00000036690.6:c.1140G>T	HGVSp=ENSMUSP00000035709.6:p.Met380Ile
Tumor_242_1	Aars2	17_45517124_G/T	17:45517124	T	ENSMUSG00000023938	ENSMUST00000024733	Transcript	missense_variant	1773	1760	587	G/V	gGg/gTg	-	IMPACT=MODERATE	STRAND=1	VARIANT_CLASS=SNV	SYMBOL_SOURCE=MGI	BIOTYPE=protein_coding	CANONICAL=YES	TSL=1	CCDS=CCDS28809.1	ENSP=ENSMUSP00000024733	SWISSPROT=Q14CH7	UNIPARC=UPI00001E3BF5	SIFT=deleterious(0.04)	EXON=13/22	DOMAINS=PROSITE_profiles:PS50860,HAMAP:MF_00036_B,hmmpanther:PTHR11777,hmmpanther:PTHR11777:SF8,TIGRFAM_domain:TIGR00344,Pfam_domain:PF01411,Superfamily_domains:SSF50447	HGVSc=ENSMUST00000024733.7:c.1760G>T	HGVSp=ENSMUSP00000024733.7:p.Gly587Val
Tumor_242_1	Defb34	8_19126367_G/T	8:19126367	T	ENSMUSG00000052554	ENSMUST00000064475	Transcript	missense_variant	73	73	25	D/Y	Gat/Tat	-	IMPACT=MODERATE	STRAND=1	VARIANT_CLASS=SNV	SYMBOL_SOURCE=MGI	BIOTYPE=protein_coding	CANONICAL=YES	TSL=1	CCDS=CCDS52497.1	ENSP=ENSMUSP00000064554	SWISSPROT=Q7TNV8	UNIPARC=UPI00001B4CD3	SIFT=deleterious(0.01)	EXON=2/2	DOMAINS=hmmpanther:PTHR15001,hmmpanther:PTHR15001:SF10	HGVSc=ENSMUST00000064475.3:c.73G>T	HGVSp=ENSMUSP00000064554.3:p.Asp25Tyr
Tumor_242_1	Dennd4c	4_86791451_G/T	4:86791451	T	ENSMUSG00000038024	ENSMUST00000142837	Transcript	missense_variant	1288	1288	430	V/L	Gta/Tta	-	IMPACT=MODERATE	STRAND=1	VARIANT_CLASS=SNV	SYMBOL_SOURCE=MGI	BIOTYPE=protein_coding	CANONICAL=YES	TSL=1	CCDS=CCDS51218.2	ENSP=ENSMUSP00000123367	SWISSPROT=A6H8H2	UNIPARC=UPI0001574E93	SIFT=deleterious(0)	EXON=8/31	DOMAINS=PROSITE_profiles:PS50211,hmmpanther:PTHR12296:SF17,hmmpanther:PTHR12296,Pfam_domain:PF02141,SMART_domains:SM00799	HGVSc=ENSMUST00000142837.2:c.1288G>T	HGVSp=ENSMUSP00000123367.2:p.Val430Leu
Tumor_242_1	Gria3	X_41669503_C/T	X:41669503	T	ENSMUSG00000001986	ENSMUST00000076349	Transcript	missense_variant,splice_region_variant	2570	2309	770	T/M	aCg/aTg	-	IMPACT=MODERATE	STRAND=1	VARIANT_CLASS=SNV	SYMBOL_SOURCE=MGI	BIOTYPE=protein_coding	CANONICAL=YES	TSL=1	CCDS=CCDS30097.1	ENSP=ENSMUSP00000075687	SWISSPROT=Q9Z2W9	UNIPARC=UPI0000020BF0	SIFT=deleterious(0.02)	EXON=14/16	DOMAINS=hmmpanther:PTHR18966,hmmpanther:PTHR18966:SF151,Pfam_domain:PF00060,SMART_domains:SM00079,Superfamily_domains:SSF53850	HGVSc=ENSMUST00000076349.10:c.2309C>T	HGVSp=ENSMUSP00000075687.5:p.Thr770Met
Tumor_242_1	Kctd11	11_69880084_C/A	11:69880084	A	ENSMUSG00000046731	ENSMUST00000050555	Transcript	missense_variant	1323	127	43	G/C	Ggc/Tgc	-	IMPACT=MODERATE	STRAND=-1	VARIANT_CLASS=SNV	SYMBOL_SOURCE=MGI	BIOTYPE=protein_coding	CANONICAL=YES	CCDS=CCDS24918.1	ENSP=ENSMUSP00000059107	SWISSPROT=Q8K485	UNIPARC=UPI0000028B15	SIFT=deleterious(0.04)	EXON=1/1	DOMAINS=hmmpanther:PTHR14499,hmmpanther:PTHR14499:SF7,Gene3D:3.30.710.10,Pfam_domain:PF02214,Superfamily_domains:SSF54695	HGVSc=ENSMUST00000050555.4:c.127G>T	HGVSp=ENSMUSP00000059107.3:p.Gly43Cys
Tumor_242_1	Nemf	12_69312566_T/G	12:69312566	G	ENSMUSG00000020982	ENSMUST00000021368	Transcript	missense_variant,splice_region_variant	3060	2993	998	K/T	aAa/aCa	-	IMPACT=MODERATE	STRAND=-1	VARIANT_CLASS=SNV	SYMBOL_SOURCE=MGI	BIOTYPE=protein_coding	CANONICAL=YES	TSL=5	CCDS=CCDS25951.1	ENSP=ENSMUSP00000021368	SWISSPROT=Q8CCP0	UNIPARC=UPI00001AA2F1	SIFT=deleterious(0)	EXON=30/33	DOMAINS=hmmpanther:PTHR15239,hmmpanther:PTHR15239:SF1,Pfam_domain:PF11923	HGVSc=ENSMUST00000021368.8:c.2993A>C	HGVSp=ENSMUSP00000021368.8:p.Lys998Thr
Tumor_242_1	Phgdh	3_98320794_C/A	3:98320794	A	ENSMUSG00000053398	ENSMUST00000065793	Transcript	missense_variant,splice_region_variant	802	644	215	G/V	gGc/gTc	-	IMPACT=MODERATE	STRAND=-1	VARIANT_CLASS=SNV	SYMBOL_SOURCE=MGI	BIOTYPE=protein_coding	CANONICAL=YES	TSL=1	CCDS=CCDS17663.1	ENSP=ENSMUSP00000064755	SWISSPROT=Q61753	UNIPARC=UPI0000237ED2	SIFT=deleterious(0)	EXON=7/12	DOMAINS=hmmpanther:PTHR10996:SF20,hmmpanther:PTHR10996,PROSITE_patterns:PS00670,Pfam_domain:PF00389,Pfam_domain:PF02826,Gene3D:3.40.50.720,TIGRFAM_domain:TIGR01327,Superfamily_domains:SSF51735	HGVSc=ENSMUST00000065793.10:c.644G>T	HGVSp=ENSMUSP00000064755.5:p.Gly215Val
Tumor_242_1	Pkhd1	1_20116966_A/C	1:20116966	C	ENSMUSG00000043760	ENSMUST00000088448	Transcript	missense_variant	11353	11117	3706	L/R	cTa/cGa	-	IMPACT=MODERATE	STRAND=-1	VARIANT_CLASS=SNV	SYMBOL_SOURCE=MGI	BIOTYPE=protein_coding	CANONICAL=YES	TSL=1	CCDS=CCDS14841.1	ENSP=ENSMUSP00000085794	TREMBL=E9PZ36	UNIPARC=UPI0000D8B930	SIFT=deleterious(0)	EXON=61/67	DOMAINS=hmmpanther:PTHR11915,hmmpanther:PTHR11915:SF230	HGVSc=ENSMUST00000088448.10:c.11117T>G	HGVSp=ENSMUSP00000085794.5:p.Leu3706Arg
Tumor_242_1	Ptpn21	12_98700016_G/T	12:98700016	T	ENSMUSG00000021009	ENSMUST00000085116	Transcript	missense_variant	1152	795	265	N/K	aaC/aaA	-	IMPACT=MODERATE	STRAND=-1	VARIANT_CLASS=SNV	SYMBOL_SOURCE=MGI	BIOTYPE=protein_coding	CANONICAL=YES	TSL=1	CCDS=CCDS26098.1	ENSP=ENSMUSP00000082197	TREMBL=G5E8J4	UNIPARC=UPI000024DAEA	SIFT=deleterious(0)	EXON=9/19	DOMAINS=PROSITE_profiles:PS50057,hmmpanther:PTHR19134:SF78,hmmpanther:PTHR19134,Gene3D:2.30.29.30,Pfam_domain:PF09380,PIRSF_domain:PIRSF000934,Superfamily_domains:SSF50729	HGVSc=ENSMUST00000085116.2:c.795C>A	HGVSp=ENSMUSP00000082197.2:p.Asn265Lys
Tumor_242_1	Rbms2	10_128146612_G/T	10:128146612	T	ENSMUSG00000040043	ENSMUST00000092033	Transcript	missense_variant	441	288	96	N/K	aaC/aaA	-	IMPACT=MODERATE	STRAND=-1	VARIANT_CLASS=SNV	SYMBOL_SOURCE=MGI	BIOTYPE=protein_coding	CANONICAL=YES	TSL=1	CCDS=CCDS24261.1	ENSP=ENSMUSP00000089664	SWISSPROT=Q8VC70	UNIPARC=UPI0000028786	SIFT=deleterious(0.02)	EXON=3/13	DOMAINS=PROSITE_profiles:PS50102,hmmpanther:PTHR24011,hmmpanther:PTHR24011:SF257,Pfam_domain:PF00076,Gene3D:3.30.70.330,SMART_domains:SM00360,Superfamily_domains:SSF54928	HGVSc=ENSMUST00000092033.2:c.288C>A	HGVSp=ENSMUSP00000089664.2:p.Asn96Lys
Tumor_242_1	Spr	6_85137111_T/G	6:85137111	G	ENSMUSG00000033735	ENSMUST00000045986	Transcript	missense_variant,splice_region_variant	331	310	104	T/P	Act/Cct	-	IMPACT=MODERATE	STRAND=-1	VARIANT_CLASS=SNV	SYMBOL_SOURCE=MGI	BIOTYPE=protein_coding	CANONICAL=YES	TSL=1	CCDS=CCDS51826.1	ENSP=ENSMUSP00000048111	TREMBL=Q91XH5	UNIPARC=UPI000002951B	SIFT=deleterious(0)	EXON=2/3	DOMAINS=hmmpanther:PTHR24318,hmmpanther:PTHR24318:SF1,Pfam_domain:PF00106,Gene3D:3.40.50.720,TIGRFAM_domain:TIGR01500,Superfamily_domains:SSF51735	HGVSc=ENSMUST00000045986.7:c.310A>C	HGVSp=ENSMUSP00000048111.7:p.Thr104Pro
Tumor_242_1	Top3b	16_16884272_G/T	16:16884272	T	ENSMUSG00000022779	ENSMUST00000023465	Transcript	missense_variant	1162	772	258	D/Y	Gac/Tac	-	IMPACT=MODERATE	STRAND=1	VARIANT_CLASS=SNV	SYMBOL_SOURCE=MGI	BIOTYPE=protein_coding	CANONICAL=YES	TSL=1	CCDS=CCDS27990.1	ENSP=ENSMUSP00000023465	SWISSPROT=Q9Z321	TREMBL=Q3UJF5	UNIPARC=UPI0000001A8F	SIFT=deleterious(0)	EXON=8/18	DOMAINS=hmmpanther:PTHR11390,hmmpanther:PTHR11390:SF20,Pfam_domain:PF01131,Gene3D:2.70.20.10,Superfamily_domains:SSF56712	HGVSc=ENSMUST00000023465.12:c.772G>T	HGVSp=ENSMUSP00000023465.7:p.Asp258Tyr
Tumor_242_1	Zfp384	6_125024066_G/T	6:125024066	T	ENSMUSG00000038346	ENSMUST00000112427	Transcript	missense_variant	382	100	34	D/Y	Gat/Tat	-	IMPACT=MODERATE	STRAND=1	VARIANT_CLASS=SNV	SYMBOL_SOURCE=MGI	BIOTYPE=protein_coding	CANONICAL=YES	TSL=5	CCDS=CCDS39631.1	ENSP=ENSMUSP00000108046	TREMBL=E9Q1A5	UNIPARC=UPI0000563BD6	SIFT=deleterious(0)	EXON=4/11	DOMAINS=hmmpanther:PTHR11389:SF332,hmmpanther:PTHR11389	HGVSc=ENSMUST00000112427.6:c.100G>T	HGVSp=ENSMUSP00000108046.1:p.Asp34Tyr
Tumor_242_1	Zfp384	6_125030803_G/T	6:125030803	T	ENSMUSG00000038346	ENSMUST00000112427	Transcript	missense_variant	977	695	232	R/L	cGg/cTg	-	IMPACT=MODERATE	STRAND=1	VARIANT_CLASS=SNV	SYMBOL_SOURCE=MGI	BIOTYPE=protein_coding	CANONICAL=YES	TSL=5	CCDS=CCDS39631.1	ENSP=ENSMUSP00000108046	TREMBL=E9Q1A5	UNIPARC=UPI0000563BD6	SIFT=deleterious(0.03)	EXON=7/11	DOMAINS=PROSITE_profiles:PS50157,hmmpanther:PTHR11389:SF332,hmmpanther:PTHR11389,PROSITE_patterns:PS00028,Gene3D:3.30.160.60,SMART_domains:SM00355,Superfamily_domains:SSF57667	HGVSc=ENSMUST00000112427.6:c.695G>T	HGVSp=ENSMUSP00000108046.1:p.Arg232Leu
Tumor_242_1	Vegfc	8_54180743_G/T	8:54180743	T	ENSMUSG00000031520	ENSMUST00000033919	Transcript	missense_variant	981	734	245	W/L	tGg/tTg	-	IMPACT=MODERATE	STRAND=1	VARIANT_CLASS=SNV	SYMBOL_SOURCE=MGI	BIOTYPE=protein_coding	CANONICAL=YES	TSL=1	CCDS=CCDS22306.1	ENSP=ENSMUSP00000033919	SWISSPROT=P97953	UNIPARC=UPI000000408A	SIFT=deleterious(0)	EXON=5/7	DOMAINS=hmmpanther:PTHR12025,hmmpanther:PTHR12025:SF3	HGVSc=ENSMUST00000033919.4:c.734G>T	HGVSp=ENSMUSP00000033919.4:p.Trp245Leu
Tumor_242_2	Ablim2	5_35848906_G/T	5:35848906	T	ENSMUSG00000029095	ENSMUST00000129347	Transcript	splice_donor_variant	-	-	-	-	-	-	IMPACT=HIGH	STRAND=1	VARIANT_CLASS=SNV	SYMBOL_SOURCE=MGI	BIOTYPE=protein_coding	CANONICAL=YES	TSL=5	CCDS=CCDS51473.1	ENSP=ENSMUSP00000123525	TREMBL=E9Q4K0	UNIPARC=UPI00015AA286	INTRON=14/21	HGVSc=ENSMUST00000129347.6:c.1429+1G>T
Tumor_242_2	Alpk1	3_127695712_G/T	3:127695712	T	ENSMUSG00000028028	ENSMUST00000029662	Transcript	missense_variant	794	317	106	A/D	gCc/gAc	-	IMPACT=MODERATE	STRAND=-1	VARIANT_CLASS=SNV	SYMBOL_SOURCE=MGI	BIOTYPE=protein_coding	CANONICAL=YES	TSL=5	CCDS=CCDS51067.1	ENSP=ENSMUSP00000029662	TREMBL=E9QNX4	UNIPARC=UPI0000604796	SIFT=deleterious(0.02)	EXON=4/14	DOMAINS=hmmpanther:PTHR14187,hmmpanther:PTHR14187:SF30	HGVSc=ENSMUST00000029662.10:c.317C>A	HGVSp=ENSMUSP00000029662.5:p.Ala106Asp
Tumor_242_2	Ammecr1l	18_31775991_G/T	18:31775991	T	ENSMUSG00000041915	ENSMUST00000115808	Transcript	missense_variant	1158	638	213	G/V	gGg/gTg	-	IMPACT=MODERATE	STRAND=1	VARIANT_CLASS=SNV	SYMBOL_SOURCE=MGI	BIOTYPE=protein_coding	CANONICAL=YES	TSL=1	CCDS=CCDS37753.1	ENSP=ENSMUSP00000111475	SWISSPROT=Q8JZZ6	UNIPARC=UPI00000296F9	SIFT=deleterious(0)	EXON=6/8	DOMAINS=PROSITE_profiles:PS51112,hmmpanther:PTHR13016:SF1,hmmpanther:PTHR13016,Pfam_domain:PF01871,Gene3D:1vajA02,TIGRFAM_domain:TIGR00296,Superfamily_domains:SSF143447	HGVSc=ENSMUST00000115808.2:c.638G>T	HGVSp=ENSMUSP00000111475.2:p.Gly213Val
Tumor_242_2	Anks1b	10_90923582_G/T	10:90923582	T	ENSMUSG00000058589	ENSMUST00000182113	Transcript	missense_variant	1472	997	333	D/Y	Gat/Tat	-	IMPACT=MODERATE	STRAND=1	VARIANT_CLASS=SNV	SYMBOL_SOURCE=MGI	BIOTYPE=protein_coding	CANONICAL=YES	TSL=5	CCDS=CCDS59551.1	ENSP=ENSMUSP00000138655	TREMBL=S4R2I2	UNIPARC=UPI00006090C9	SIFT=deleterious(0)	EXON=8/13	DOMAINS=PROSITE_profiles:PS01179,hmmpanther:PTHR24174:SF3,hmmpanther:PTHR24174,Pfam_domain:PF00640,Gene3D:2.30.29.30,SMART_domains:SM00462,Superfamily_domains:SSF50729	HGVSc=ENSMUST00000182113.6:c.997G>T	HGVSp=ENSMUSP00000138655.1:p.Asp333Tyr
Tumor_242_2	Aox3	1_58146573_G/T	1:58146573	T	ENSMUSG00000064294	ENSMUST00000040999	Transcript	missense_variant,splice_region_variant	1180	1057	353	A/S	Gcc/Tcc	-	IMPACT=MODERATE	STRAND=1	VARIANT_CLASS=SNV	SYMBOL_SOURCE=MGI	BIOTYPE=protein_coding	CANONICAL=YES	TSL=1	CCDS=CCDS14969.1	ENSP=ENSMUSP00000049391	SWISSPROT=G3X982	UNIPARC=UPI0000355D47	SIFT=deleterious(0.03)	EXON=11/35	DOMAINS=PROSITE_profiles:PS51387,hmmpanther:PTHR11908,TIGRFAM_domain:TIGR02969,Pfam_domain:PF00941,Gene3D:3.30.465.10,PIRSF_domain:PIRSF000127,Superfamily_domains:SSF56176	HGVSc=ENSMUST00000040999.12:c.1057G>T	HGVSp=ENSMUSP00000049391.7:p.Ala353Ser
Tumor_242_2	Apc2	10_80313509_G/T	10:80313509	T	ENSMUSG00000020135	ENSMUST00000020349	Transcript	stop_gained	4327	4309	1437	E/*	Gaa/Taa	-	IMPACT=HIGH	STRAND=1	VARIANT_CLASS=SNV	SYMBOL_SOURCE=MGI	BIOTYPE=protein_coding	CANONICAL=YES	TSL=5	CCDS=CCDS24016.1	ENSP=ENSMUSP00000020349	TREMBL=G5E832	UNIPARC=UPI00001E511D	EXON=14/14	DOMAINS=hmmpanther:PTHR12607:SF3,hmmpanther:PTHR12607	HGVSc=ENSMUST00000020349.6:c.4309G>T	HGVSp=ENSMUSP00000020349.6:p.Glu1437Ter
Tumor_242_2	Arhgef10	8_14991148_G/T	8:14991148	T	ENSMUSG00000071176	ENSMUST00000084207	Transcript	missense_variant	3552	3317	1106	G/V	gGg/gTg	-	IMPACT=MODERATE	STRAND=1	VARIANT_CLASS=SNV	SYMBOL_SOURCE=MGI	BIOTYPE=protein_coding	CANONICAL=YES	TSL=1	CCDS=CCDS40240.1	ENSP=ENSMUSP00000081225	SWISSPROT=Q8C033	UNIPARC=UPI0000357E04	SIFT=deleterious(0)	EXON=27/29	DOMAINS=hmmpanther:PTHR12877,hmmpanther:PTHR12877:SF14,Gene3D:2.130.10.10,Superfamily_domains:SSF50978	HGVSc=ENSMUST00000084207.10:c.3317G>T	HGVSp=ENSMUSP00000081225.5:p.Gly1106Val
Tumor_242_2	Birc3	9_7849331_G/T	9:7849331	T	ENSMUSG00000032000	ENSMUST00000013949	Transcript	missense_variant	2035	1741	581	P/T	Ccc/Acc	-	IMPACT=MODERATE	STRAND=-1	VARIANT_CLASS=SNV	SYMBOL_SOURCE=MGI	BIOTYPE=protein_coding	CANONICAL=YES	TSL=1	CCDS=CCDS22812.2	ENSP=ENSMUSP00000013949	TREMBL=A2CGA5	UNIPARC=UPI00001F6E0C	SIFT=deleterious(0)	EXON=9/9	DOMAINS=PROSITE_profiles:PS50089,hmmpanther:PTHR10044,Pfam_domain:PF13920,SMART_domains:SM00184	HGVSc=ENSMUST00000013949.13:c.1741C>A	HGVSp=ENSMUSP00000013949.8:p.Pro581Thr
Tumor_242_2	Bysl	17_47604302_G/T	17:47604302	T	ENSMUSG00000023988	ENSMUST00000024783	Transcript	missense_variant	841	520	174	P/T	Cct/Act	-	IMPACT=MODERATE	STRAND=-1	VARIANT_CLASS=SNV	SYMBOL_SOURCE=MGI	BIOTYPE=protein_coding	CANONICAL=YES	TSL=1	CCDS=CCDS50132.1	ENSP=ENSMUSP00000024783	SWISSPROT=O54825	UNIPARC=UPI00001EB228	SIFT=deleterious(0.05)	EXON=3/7	DOMAINS=hmmpanther:PTHR12821:SF0,hmmpanther:PTHR12821,Pfam_domain:PF05291	HGVSc=ENSMUST00000024783.8:c.520C>A	HGVSp=ENSMUSP00000024783.8:p.Pro174Thr
Tumor_242_2	Cacna1g	11_94466136_G/T	11:94466136	T	ENSMUSG00000020866	ENSMUST00000100561	Transcript	missense_variant	817	334	112	Q/K	Caa/Aaa	-	IMPACT=MODERATE	STRAND=-1	VARIANT_CLASS=SNV	SYMBOL_SOURCE=MGI	BIOTYPE=protein_coding	CANONICAL=YES	TSL=1	CCDS=CCDS25255.1	ENSP=ENSMUSP00000098127	TREMBL=Q5SUG4	UNIPARC=UPI0000192B8F	SIFT=deleterious(0.03)	EXON=2/36	DOMAINS=hmmpanther:PTHR10037,hmmpanther:PTHR10037:SF137,Gene3D:1.20.120.350,Superfamily_domains:SSF81324,Prints_domain:PR01629	HGVSc=ENSMUST00000100561.8:c.334C>A	HGVSp=ENSMUSP00000098127.3:p.Gln112Lys
Tumor_242_2	Ccdc108	1_74907392_G/T	1:74907392	T	ENSMUSG00000047021	ENSMUST00000094844	Transcript	missense_variant	4159	4040	1347	P/H	cCt/cAt	-	IMPACT=MODERATE	STRAND=-1	VARIANT_CLASS=SNV	SYMBOL_SOURCE=MGI	BIOTYPE=protein_coding	CANONICAL=YES	TSL=1	CCDS=CCDS15060.1	ENSP=ENSMUSP00000092440	SWISSPROT=Q3V0B4	UNIPARC=UPI00005AB96A	SIFT=deleterious(0.02)	EXON=24/33	DOMAINS=hmmpanther:PTHR10270,hmmpanther:PTHR10270:SF197	HGVSc=ENSMUST00000094844.3:c.4040C>A	HGVSp=ENSMUSP00000092440.3:p.Pro1347His
Tumor_242_2	Cdk4	10_127065228_G/T	10:127065228	T	ENSMUSG00000006728	ENSMUST00000006911	Transcript	missense_variant	838	596	199	S/I	aGc/aTc	-	IMPACT=MODERATE	STRAND=1	VARIANT_CLASS=SNV	SYMBOL_SOURCE=MGI	BIOTYPE=protein_coding	CANONICAL=YES	TSL=1	CCDS=CCDS24226.1	ENSP=ENSMUSP00000006911	SWISSPROT=P30285	TREMBL=Q545C3	UNIPARC=UPI0000003EF5	SIFT=deleterious(0)	EXON=5/8	DOMAINS=PROSITE_profiles:PS50011,hmmpanther:PTHR24056:SF129,hmmpanther:PTHR24056,Gene3D:1.10.510.10,Pfam_domain:PF00069,SMART_domains:SM00220,Superfamily_domains:SSF56112	HGVSc=ENSMUST00000006911.10:c.596G>T	HGVSp=ENSMUSP00000006911.5:p.Ser199Ile
Tumor_242_2	Celsr1	15_86030576_G/T	15:86030576	T	ENSMUSG00000016028	ENSMUST00000016172	Transcript	missense_variant	3202	3195	1065	D/E	gaC/gaA	-	IMPACT=MODERATE	STRAND=-1	VARIANT_CLASS=SNV	SYMBOL_SOURCE=MGI	BIOTYPE=protein_coding	CANONICAL=YES	TSL=1	CCDS=CCDS37172.1	ENSP=ENSMUSP00000016172	SWISSPROT=O35161	UNIPARC=UPI000024DA0B	SIFT=deleterious(0.03)	EXON=1/35	DOMAINS=PROSITE_profiles:PS50268,hmmpanther:PTHR24026,Gene3D:2.60.40.60,Pfam_domain:PF00028,SMART_domains:SM00112,Superfamily_domains:SSF49313	HGVSc=ENSMUST00000016172.7:c.3195C>A	HGVSp=ENSMUSP00000016172.7:p.Asp1065Glu
Tumor_242_2	Cercam	2_29880613_G/T	2:29880613	T	ENSMUSG00000039787	ENSMUST00000047521	Transcript	missense_variant,splice_region_variant	1239	1195	399	V/L	Gtg/Ttg	-	IMPACT=MODERATE	STRAND=1	VARIANT_CLASS=SNV	SYMBOL_SOURCE=MGI	BIOTYPE=protein_coding	CANONICAL=YES	TSL=1	CCDS=CCDS15860.1	ENSP=ENSMUSP00000041622	SWISSPROT=A3KGW5	TREMBL=B2RSF7	UNIPARC=UPI00001C25E5	SIFT=deleterious(0.03)	EXON=10/12	DOMAINS=hmmpanther:PTHR10730,hmmpanther:PTHR10730:SF9,Pfam_domain:PF01755	HGVSc=ENSMUST00000047521.6:c.1195G>T	HGVSp=ENSMUSP00000041622.6:p.Val399Leu
Tumor_242_2	Cyp4a14	4_115494919_G/T	4:115494919	T	ENSMUSG00000028715	ENSMUST00000030487	Transcript	missense_variant	324	295	99	P/T	Cct/Act	-	IMPACT=MODERATE	STRAND=-1	VARIANT_CLASS=SNV	SYMBOL_SOURCE=MGI	BIOTYPE=protein_coding	CANONICAL=YES	TSL=1	CCDS=CCDS18491.1	ENSP=ENSMUSP00000030487	SWISSPROT=O35728	UNIPARC=UPI0000022F96	SIFT=deleterious(0)	EXON=2/12	DOMAINS=hmmpanther:PTHR24290,hmmpanther:PTHR24290:SF49,Gene3D:1.10.630.10,Pfam_domain:PF00067,Superfamily_domains:SSF48264	HGVSc=ENSMUST00000030487.2:c.295C>A	HGVSp=ENSMUSP00000030487.2:p.Pro99Thr
Tumor_242_2	Fbln1	15_85263341_C/T	15:85263341	T	ENSMUSG00000006369	ENSMUST00000057410	Transcript	missense_variant	1971	1786	596	H/Y	Cat/Tat	-	IMPACT=MODERATE	STRAND=1	VARIANT_CLASS=SNV	SYMBOL_SOURCE=MGI	BIOTYPE=protein_coding	CANONICAL=YES	TSL=1	CCDS=CCDS27719.1	ENSP=ENSMUSP00000054583	SWISSPROT=Q08879	TREMBL=B2CQD6	UNIPARC=UPI0000020F68	SIFT=deleterious(0.02)	EXON=15/17	DOMAINS=hmmpanther:PTHR24048:SF70,hmmpanther:PTHR24048,PIRSF_domain:PIRSF036313	HGVSc=ENSMUST00000057410.12:c.1786C>T	HGVSp=ENSMUSP00000054583.7:p.His596Tyr
Tumor_242_2	Fbxl19	7_127752364_G/T	7:127752364	T	ENSMUSG00000030811	ENSMUST00000033081	Transcript	missense_variant	1531	1144	382	V/L	Gtg/Ttg	-	IMPACT=MODERATE	STRAND=1	VARIANT_CLASS=SNV	SYMBOL_SOURCE=MGI	BIOTYPE=protein_coding	CANONICAL=YES	TSL=1	CCDS=CCDS21877.1	ENSP=ENSMUSP00000033081	SWISSPROT=Q6PB97	UNIPARC=UPI00001D6E75	SIFT=deleterious(0.02)	EXON=7/11	DOMAINS=hmmpanther:PTHR23125:SF254,hmmpanther:PTHR23125	HGVSc=ENSMUST00000033081.12:c.1144G>T	HGVSp=ENSMUSP00000033081.7:p.Val382Leu
Tumor_242_2	Gtf2a1	12_91567637_G/T	12:91567637	T	ENSMUSG00000020962	ENSMUST00000021345	Transcript	missense_variant	1287	842	281	T/K	aCa/aAa	-	IMPACT=MODERATE	STRAND=-1	VARIANT_CLASS=SNV	SYMBOL_SOURCE=MGI	BIOTYPE=protein_coding	CANONICAL=YES	TSL=1	CCDS=CCDS26089.1	ENSP=ENSMUSP00000021345	SWISSPROT=Q99PM3	UNIPARC=UPI000051AE5E	SIFT=deleterious(0.03)	EXON=7/9	DOMAINS=Low_complexity_(Seg):seg,hmmpanther:PTHR12694:SF7,hmmpanther:PTHR12694,Pfam_domain:PF03153	HGVSc=ENSMUST00000021345.11:c.842C>A	HGVSp=ENSMUSP00000021345.6:p.Thr281Lys
Tumor_242_2	Lrrfip1	1_91115753_G/T	1:91115753	T	ENSMUSG00000026305	ENSMUST00000097649	Transcript	stop_gained	2083	1879	627	G/*	Gga/Tga	-	IMPACT=HIGH	STRAND=1	VARIANT_CLASS=SNV	SYMBOL_SOURCE=MGI	BIOTYPE=protein_coding	CANONICAL=YES	TSL=1	CCDS=CCDS48320.1	ENSP=ENSMUSP00000095254	SWISSPROT=Q3UZ39	UNIPARC=UPI0000D8AC23	EXON=8/8	HGVSc=ENSMUST00000097649.8:c.1879G>T	HGVSp=ENSMUSP00000095254.3:p.Gly627Ter
Tumor_242_2	Myh3	11_67086395_G/T	11:67086395	T	ENSMUSG00000020908	ENSMUST00000108689	Transcript	missense_variant	1037	949	317	G/C	Ggc/Tgc	-	IMPACT=MODERATE	STRAND=1	VARIANT_CLASS=SNV	SYMBOL_SOURCE=MGI	BIOTYPE=protein_coding	CANONICAL=YES	TSL=5	CCDS=CCDS36184.1	ENSP=ENSMUSP00000104329	SWISSPROT=P13541	UNIPARC=UPI00001E46D6	SIFT=deleterious(0)	EXON=11/41	DOMAINS=PROSITE_profiles:PS51456,hmmpanther:PTHR13140,hmmpanther:PTHR13140:SF297,Pfam_domain:PF00063,SMART_domains:SM00242,Superfamily_domains:SSF52540	HGVSc=ENSMUST00000108689.6:c.949G>T	HGVSp=ENSMUSP00000104329.1:p.Gly317Cys
Tumor_242_2	Myo18a	11_77846459_G/T	11:77846459	T	ENSMUSG00000000631	ENSMUST00000168348	Transcript	missense_variant	4953	4930	1644	A/S	Gcc/Tcc	-	IMPACT=MODERATE	STRAND=1	VARIANT_CLASS=SNV	SYMBOL_SOURCE=MGI	BIOTYPE=protein_coding	CANONICAL=YES	TSL=1	CCDS=CCDS70253.1	ENSP=ENSMUSP00000130696	TREMBL=E9QAX2	UNIPARC=UPI0001F78940	SIFT=deleterious(0.03)	EXON=31/41	DOMAINS=Coiled-coils_(Ncoils):Coil,hmmpanther:PTHR13140,hmmpanther:PTHR13140:SF293,Pfam_domain:PF01576	HGVSc=ENSMUST00000168348.6:c.4930G>T	HGVSp=ENSMUSP00000130696.1:p.Ala1644Ser
Tumor_242_2	Otof	5_30388413_G/T	5:30388413	T	ENSMUSG00000062372	ENSMUST00000074171	Transcript	missense_variant	1531	1397	466	T/K	aCa/aAa	-	IMPACT=MODERATE	STRAND=-1	VARIANT_CLASS=SNV	SYMBOL_SOURCE=MGI	BIOTYPE=protein_coding	CANONICAL=YES	TSL=1	CCDS=CCDS19157.1	ENSP=ENSMUSP00000073803	TREMBL=E9PYR6	UNIPARC=UPI0000D8AA9B	SIFT=deleterious(0)	EXON=14/47	DOMAINS=PROSITE_profiles:PS50004,hmmpanther:PTHR12546:SF32,hmmpanther:PTHR12546,Gene3D:2.60.40.150,Pfam_domain:PF00168,SMART_domains:SM00239,Superfamily_domains:SSF49562	HGVSc=ENSMUST00000074171.9:c.1397C>A	HGVSp=ENSMUSP00000073803.6:p.Thr466Lys
Tumor_242_2	Pdcd11	19_47108557_G/T	19:47108557	T	ENSMUSG00000025047	ENSMUST00000072141	Transcript	missense_variant	2360	2241	747	Q/H	caG/caT	-	IMPACT=MODERATE	STRAND=1	VARIANT_CLASS=SNV	SYMBOL_SOURCE=MGI	BIOTYPE=protein_coding	CANONICAL=YES	TSL=1	CCDS=CCDS29888.1	ENSP=ENSMUSP00000072008	SWISSPROT=Q6NS46	UNIPARC=UPI00001E3F09	SIFT=deleterious(0.04)	EXON=16/36	DOMAINS=PROSITE_profiles:PS50126,hmmpanther:PTHR23270,hmmpanther:PTHR23270:SF5,Pfam_domain:PF00575,Gene3D:2.40.50.140,SMART_domains:SM00316,Superfamily_domains:SSF50249	HGVSc=ENSMUST00000072141.2:c.2241G>T	HGVSp=ENSMUSP00000072008.2:p.Gln747His
Tumor_242_2	Piwil1	5_128745450_G/T	5:128745450	T	ENSMUSG00000029423	ENSMUST00000086056	Transcript	missense_variant	1356	1094	365	S/I	aGc/aTc	-	IMPACT=MODERATE	STRAND=1	VARIANT_CLASS=SNV	SYMBOL_SOURCE=MGI	BIOTYPE=protein_coding	CANONICAL=YES	TSL=1	CCDS=CCDS19690.1	ENSP=ENSMUSP00000083222	SWISSPROT=Q9JMB7	UNIPARC=UPI0000028F73	SIFT=deleterious(0)	EXON=11/22	DOMAINS=PROSITE_profiles:PS50821,hmmpanther:PTHR22892,hmmpanther:PTHR22892:SF31,Pfam_domain:PF02170,Gene3D:2.170.260.10,SMART_domains:SM00949,Superfamily_domains:SSF101690	HGVSc=ENSMUST00000086056.6:c.1094G>T	HGVSp=ENSMUSP00000083222.3:p.Ser365Ile
Tumor_242_2	Ptgdr	14_44859211_T/A	14:44859211	A	ENSMUSG00000071489	ENSMUST00000095959	Transcript	missense_variant	165	43	15	R/W	Agg/Tgg	-	IMPACT=MODERATE	STRAND=-1	VARIANT_CLASS=SNV	SYMBOL_SOURCE=MGI	BIOTYPE=protein_coding	CANONICAL=YES	TSL=1	CCDS=CCDS26971.1	ENSP=ENSMUSP00000093653	SWISSPROT=P70263	UNIPARC=UPI0000026600	SIFT=deleterious(0.01)	EXON=1/2	DOMAINS=hmmpanther:PTHR11866:SF14,hmmpanther:PTHR11866,Prints_domain:PR00854	HGVSc=ENSMUST00000095959.1:c.43A>T	HGVSp=ENSMUSP00000093653.1:p.Arg15Trp
Tumor_242_2	Ralgds	2_28549022_C/T	2:28549022	T	ENSMUSG00000026821	ENSMUST00000100241	Transcript	missense_variant	2065	2056	686	R/W	Cgg/Tgg	-	IMPACT=MODERATE	STRAND=1	VARIANT_CLASS=SNV	SYMBOL_SOURCE=MGI	BIOTYPE=protein_coding	CANONICAL=YES	TSL=1	CCDS=CCDS50547.1	ENSP=ENSMUSP00000097812	TREMBL=Q3TWC1	UNIPARC=UPI00005AD33A	SIFT=deleterious(0)	EXON=15/18	DOMAINS=hmmpanther:PTHR23113:SF35,hmmpanther:PTHR23113	HGVSc=ENSMUST00000100241.8:c.2056C>T	HGVSp=ENSMUSP00000097812.3:p.Arg686Trp
Tumor_242_2	Ranbp3	17_56686005_G/A	17:56686005	A	ENSMUSG00000002372	ENSMUST00000002445	Transcript	splice_acceptor_variant	-	-	-	-	-	-	IMPACT=HIGH	STRAND=1	VARIANT_CLASS=SNV	SYMBOL_SOURCE=MGI	BIOTYPE=protein_coding	CANONICAL=YES	TSL=1	CCDS=CCDS28911.1	ENSP=ENSMUSP00000002445	SWISSPROT=Q9CT10	UNIPARC=UPI00005ABA21	INTRON=1/15	HGVSc=ENSMUST00000002445.8:c.23-1G>A
Tumor_242_2	Rhbdf2	11_116600652_G/T	11:116600652	T	ENSMUSG00000020806	ENSMUST00000103028	Transcript	missense_variant	2288	1767	589	F/L	ttC/ttA	-	IMPACT=MODERATE	STRAND=-1	VARIANT_CLASS=SNV	SYMBOL_SOURCE=MGI	BIOTYPE=protein_coding	CANONICAL=YES	TSL=1	CCDS=CCDS25672.1	ENSP=ENSMUSP00000099317	SWISSPROT=Q80WQ6	UNIPARC=UPI00001926D2	SIFT=deleterious(0.02)	EXON=16/19	DOMAINS=hmmpanther:PTHR22936:SF10,hmmpanther:PTHR22936	HGVSc=ENSMUST00000103028.6:c.1767C>A	HGVSp=ENSMUSP00000099317.1:p.Phe589Leu
Tumor_242_2	Rif1	2_52098356_G/T	2:52098356	T	ENSMUSG00000036202	ENSMUST00000112693	Transcript	splice_acceptor_variant	-	-	-	-	-	-	IMPACT=HIGH	STRAND=1	VARIANT_CLASS=SNV	SYMBOL_SOURCE=MGI	BIOTYPE=protein_coding	CANONICAL=YES	TSL=5	CCDS=CCDS50583.1	ENSP=ENSMUSP00000108313	SWISSPROT=Q6PR54	UNIPARC=UPI000035A9F0	INTRON=19/35	HGVSc=ENSMUST00000112693.7:c.2107-1G>T
Tumor_242_2	Sh3tc2	18_62008548_G/A	18:62008548	A	ENSMUSG00000045629	ENSMUST00000051720	Transcript	missense_variant	3340	3299	1100	R/H	cGc/cAc	-	IMPACT=MODERATE	STRAND=1	VARIANT_CLASS=SNV	SYMBOL_SOURCE=MGI	BIOTYPE=protein_coding	CANONICAL=YES	TSL=2	CCDS=CCDS37840.1	ENSP=ENSMUSP00000055094	SWISSPROT=Q80VA5	UNIPARC=UPI0000351A02	SIFT=deleterious(0.01)	EXON=14/17	DOMAINS=hmmpanther:PTHR22647,hmmpanther:PTHR22647:SF2,Gene3D:1.25.40.10,Superfamily_domains:SSF48452	HGVSc=ENSMUST00000051720.5:c.3299G>A	HGVSp=ENSMUSP00000055094.5:p.Arg1100His
Tumor_242_2	Sik3	9_46178438_G/T	9:46178438	T	ENSMUSG00000034135	ENSMUST00000126865	Transcript	stop_gained	786	748	250	G/*	Gga/Tga	-	IMPACT=HIGH	STRAND=1	VARIANT_CLASS=SNV	SYMBOL_SOURCE=MGI	BIOTYPE=protein_coding	CANONICAL=YES	TSL=1	CCDS=CCDS23140.2	ENSP=ENSMUSP00000121032	TREMBL=E9PU87	UNIPARC=UPI000042903B	EXON=6/25	DOMAINS=PROSITE_profiles:PS50011,hmmpanther:PTHR22971,Gene3D:1.10.510.10,Pfam_domain:PF00069,SMART_domains:SM00220,Superfamily_domains:SSF56112	HGVSc=ENSMUST00000126865.6:c.748G>T	HGVSp=ENSMUSP00000121032.1:p.Gly250Ter
Tumor_242_2	Slc35a2	X_7892692_G/T	X:7892692	T	ENSMUSG00000031156	ENSMUST00000115663	Transcript	missense_variant	1078	979	327	G/C	Ggc/Tgc	-	IMPACT=MODERATE	STRAND=1	VARIANT_CLASS=SNV	SYMBOL_SOURCE=MGI	BIOTYPE=protein_coding	CANONICAL=YES	TSL=2	CCDS=CCDS52986.1	ENSP=ENSMUSP00000111327	TREMBL=A2AER4	UNIPARC=UPI00001F7FF1	SIFT=deleterious(0)	EXON=4/5	DOMAINS=Transmembrane_helices:TMhelix,hmmpanther:PTHR10231:SF43,hmmpanther:PTHR10231,Pfam_domain:PF04142,TIGRFAM_domain:TIGR00803,PIRSF_domain:PIRSF005799	HGVSc=ENSMUST00000115663.8:c.979G>T	HGVSp=ENSMUSP00000111327.3:p.Gly327Cys
Tumor_242_2	Slc7a4	16_17575563_A/G	16:17575563	G	ENSMUSG00000022756	ENSMUST00000172164	Transcript	missense_variant	485	371	124	L/P	cTa/cCa	-	IMPACT=MODERATE	STRAND=-1	VARIANT_CLASS=SNV	SYMBOL_SOURCE=MGI	BIOTYPE=protein_coding	CANONICAL=YES	TSL=1	CCDS=CCDS28008.1	ENSP=ENSMUSP00000127280	SWISSPROT=Q8BLQ7	UNIPARC=UPI00000EB40A	SIFT=deleterious(0)	EXON=2/5	DOMAINS=Transmembrane_helices:TMhelix,hmmpanther:PTHR11785,hmmpanther:PTHR11785:SF196,Pfam_domain:PF13520,PIRSF_domain:PIRSF006060	HGVSc=ENSMUST00000172164.6:c.371T>C	HGVSp=ENSMUSP00000127280.1:p.Leu124Pro
Tumor_242_2	Slc7a4	16_17575524_C/T	16:17575524	T	ENSMUSG00000022756	ENSMUST00000172164	Transcript	stop_gained	524	410	137	W/*	tGg/tAg	-	IMPACT=HIGH	STRAND=-1	VARIANT_CLASS=SNV	SYMBOL_SOURCE=MGI	BIOTYPE=protein_coding	CANONICAL=YES	TSL=1	CCDS=CCDS28008.1	ENSP=ENSMUSP00000127280	SWISSPROT=Q8BLQ7	UNIPARC=UPI00000EB40A	EXON=2/5	DOMAINS=hmmpanther:PTHR11785,hmmpanther:PTHR11785:SF196,Pfam_domain:PF13520,PIRSF_domain:PIRSF006060	HGVSc=ENSMUST00000172164.6:c.410G>A	HGVSp=ENSMUSP00000127280.1:p.Trp137Ter
Tumor_242_2	Stard8	X_99072757_G/T	X:99072757	T	ENSMUSG00000031216	ENSMUST00000036606	Transcript	missense_variant	3144	2769	923	M/I	atG/atT	-	IMPACT=MODERATE	STRAND=1	VARIANT_CLASS=SNV	SYMBOL_SOURCE=MGI	BIOTYPE=protein_coding	CANONICAL=YES	TSL=1	CCDS=CCDS30297.1	ENSP=ENSMUSP00000044491	SWISSPROT=Q8K031	UNIPARC=UPI0000225E4D	SIFT=deleterious(0.02)	EXON=13/14	DOMAINS=PROSITE_profiles:PS50848,hmmpanther:PTHR12659:SF3,hmmpanther:PTHR12659,Pfam_domain:PF01852,Gene3D:3.30.530.20,SMART_domains:SM00234,Superfamily_domains:SSF55961	HGVSc=ENSMUST00000036606.12:c.2769G>T	HGVSp=ENSMUSP00000044491.7:p.Met923Ile
Tumor_242_2	Ubn2	6_38491839_G/T	6:38491839	T	ENSMUSG00000038538	ENSMUST00000160583	Transcript	stop_gained	3704	3481	1161	G/*	Gga/Tga	-	IMPACT=HIGH	STRAND=1	VARIANT_CLASS=SNV	SYMBOL_SOURCE=MGI	BIOTYPE=protein_coding	CANONICAL=YES	TSL=1	CCDS=CCDS39461.1	ENSP=ENSMUSP00000124043	SWISSPROT=Q80WC1	UNIPARC=UPI0000563A36	EXON=14/17	DOMAINS=Low_complexity_(Seg):seg,hmmpanther:PTHR16426:SF15,hmmpanther:PTHR16426	HGVSc=ENSMUST00000160583.6:c.3481G>T	HGVSp=ENSMUSP00000124043.1:p.Gly1161Ter
Tumor_242_2	Uggt1	1_36146186_C/A	1:36146186	A	ENSMUSG00000037470	ENSMUST00000046875	Transcript	splice_acceptor_variant	-	-	-	-	-	-	IMPACT=HIGH	STRAND=-1	VARIANT_CLASS=SNV	SYMBOL_SOURCE=MGI	BIOTYPE=protein_coding	CANONICAL=YES	TSL=1	CCDS=CCDS48238.1	ENSP=ENSMUSP00000037930	SWISSPROT=Q6P5E4	UNIPARC=UPI0001A4718A	INTRON=39/40	HGVSc=ENSMUST00000046875.12:c.4477-1G>T
Tumor_242_2	Urb1	16_90774727_G/T	16:90774727	T	ENSMUSG00000039929	ENSMUST00000140920	Transcript	missense_variant	3245	3193	1065	L/I	Ctc/Atc	-	IMPACT=MODERATE	STRAND=-1	VARIANT_CLASS=SNV	SYMBOL_SOURCE=MGI	BIOTYPE=protein_coding	CANONICAL=YES	TSL=5	CCDS=CCDS49905.1	ENSP=ENSMUSP00000114717	TREMBL=E9PU96	UNIPARC=UPI00001E384B	SIFT=deleterious(0)	EXON=22/39	DOMAINS=hmmpanther:PTHR13500	HGVSc=ENSMUST00000140920.1:c.3193C>A	HGVSp=ENSMUSP00000114717.1:p.Leu1065Ile
Tumor_242_2	Wdr45	X_7727354_C/T	X:7727354	T	ENSMUSG00000039382	ENSMUST00000043045	Transcript	missense_variant	1011	835	279	R/C	Cgt/Tgt	-	IMPACT=MODERATE	STRAND=1	VARIANT_CLASS=SNV	SYMBOL_SOURCE=MGI	BIOTYPE=protein_coding	CANONICAL=YES	TSL=1	CCDS=CCDS29970.1	ENSP=ENSMUSP00000041456	SWISSPROT=Q91VM3	UNIPARC=UPI00000291D8	SIFT=deleterious(0.02)	EXON=10/11	DOMAINS=hmmpanther:PTHR11227:SF26,hmmpanther:PTHR11227	HGVSc=ENSMUST00000043045.7:c.835C>T	HGVSp=ENSMUSP00000041456.2:p.Arg279Cys
Tumor_242_2	Xdh	17_73886507_G/T	17:73886507	T	ENSMUSG00000024066	ENSMUST00000024866	Transcript	missense_variant	3847	3793	1265	P/T	Cca/Aca	-	IMPACT=MODERATE	STRAND=-1	VARIANT_CLASS=SNV	SYMBOL_SOURCE=MGI	BIOTYPE=protein_coding	CANONICAL=YES	TSL=1	CCDS=CCDS28967.1	ENSP=ENSMUSP00000024866	SWISSPROT=Q00519	UNIPARC=UPI0000022221	SIFT=deleterious(0.01)	EXON=35/36	DOMAINS=hmmpanther:PTHR11908:SF32,hmmpanther:PTHR11908,Gene3D:3.30.365.10,TIGRFAM_domain:TIGR02965,PIRSF_domain:PIRSF000127,Superfamily_domains:SSF56003	HGVSc=ENSMUST00000024866.4:c.3793C>A	HGVSp=ENSMUSP00000024866.4:p.Pro1265Thr
Tumor_242_2	Zfp384	6_125024115_C/T	6:125024115	T	ENSMUSG00000038346	ENSMUST00000112427	Transcript	missense_variant	431	149	50	P/L	cCc/cTc	-	IMPACT=MODERATE	STRAND=1	VARIANT_CLASS=SNV	SYMBOL_SOURCE=MGI	BIOTYPE=protein_coding	CANONICAL=YES	TSL=5	CCDS=CCDS39631.1	ENSP=ENSMUSP00000108046	TREMBL=E9Q1A5	UNIPARC=UPI0000563BD6	SIFT=deleterious(0)	EXON=4/11	DOMAINS=hmmpanther:PTHR11389:SF332,hmmpanther:PTHR11389	HGVSc=ENSMUST00000112427.6:c.149C>T	HGVSp=ENSMUSP00000108046.1:p.Pro50Leu
Tumor_242_2	Zfp516	18_82994538_G/T	18:82994538	T	ENSMUSG00000058881	ENSMUST00000171238	Transcript	splice_donor_variant	-	-	-	-	-	-	IMPACT=HIGH	STRAND=1	VARIANT_CLASS=SNV	SYMBOL_SOURCE=MGI	BIOTYPE=protein_coding	CANONICAL=YES	TSL=5	CCDS=CCDS29380.1	ENSP=ENSMUSP00000126629	SWISSPROT=Q7TSH3	UNIPARC=UPI00001A3D2D	INTRON=5/5	HGVSc=ENSMUST00000171238.6:c.3414+1G>T
Tumor_242_2	Fanca	8_123307725_T/-	8:123307725	-	ENSMUSG00000032815	ENSMUST00000035495	Transcript	frameshift_variant	795	772	258	R/X	Agg/gg	-	IMPACT=HIGH	STRAND=-1	VARIANT_CLASS=deletion	SYMBOL_SOURCE=MGI	BIOTYPE=protein_coding	CANONICAL=YES	TSL=1	CCDS=CCDS22753.1	ENSP=ENSMUSP00000045217	SWISSPROT=Q9JL70	UNIPARC=UPI0000218D00	EXON=8/43	DOMAINS=hmmpanther:PTHR12047	HGVSc=ENSMUST00000035495.13:c.772delA	HGVSp=ENSMUSP00000045217.8:p.Arg258GlyfsTer34
Tumor_242_2	Pdgfra	5_75170767_G/T	5:75170767	T	ENSMUSG00000029231	ENSMUST00000168162	Transcript	missense_variant	1400	937	313	G/C	Ggc/Tgc	-	IMPACT=MODERATE	STRAND=1	VARIANT_CLASS=SNV	SYMBOL_SOURCE=MGI	BIOTYPE=protein_coding	CANONICAL=YES	TSL=1	CCDS=CCDS19351.1	ENSP=ENSMUSP00000127173	SWISSPROT=P26618	UNIPARC=UPI0000020AA5	SIFT=deleterious(0)	EXON=7/23	DOMAINS=hmmpanther:PTHR24416,hmmpanther:PTHR24416:SF52,PIRSF_domain:PIRSF500950,PIRSF_domain:PIRSF000615	HGVSc=ENSMUST00000168162.3:c.937G>T	HGVSp=ENSMUSP00000127173.1:p.Gly313Cys
Tumor_242_2	Tgfbi	13_56635629_G/T	13:56635629	T	ENSMUSG00000035493	ENSMUST00000045173	Transcript	missense_variant	1786	1742	581	G/V	gGa/gTa	-	IMPACT=MODERATE	STRAND=1	VARIANT_CLASS=SNV	SYMBOL_SOURCE=MGI	BIOTYPE=protein_coding	CANONICAL=YES	TSL=1	CCDS=CCDS36680.1	ENSP=ENSMUSP00000037719	SWISSPROT=P82198	TREMBL=A1L353	UNIPARC=UPI00000289FF	SIFT=deleterious(0)	EXON=13/17	DOMAINS=PROSITE_profiles:PS50213,hmmpanther:PTHR10900,hmmpanther:PTHR10900:SF74,Gene3D:2.30.180.10,Pfam_domain:PF02469,SMART_domains:SM00554,PIRSF_domain:PIRSF016553,Superfamily_domains:SSF82153	HGVSc=ENSMUST00000045173.8:c.1742G>T	HGVSp=ENSMUSP00000037719.8:p.Gly581Val
Tumor_242_3	Arhgap23	11_97463667_G/T	11:97463667	T	ENSMUSG00000049807	ENSMUST00000107601	Transcript	missense_variant	2113	1772	591	R/I	aGa/aTa	-	IMPACT=MODERATE	STRAND=1	VARIANT_CLASS=SNV	SYMBOL_SOURCE=MGI	BIOTYPE=protein_coding	CANONICAL=YES	TSL=5	CCDS=CCDS36293.1	ENSP=ENSMUSP00000103227	TREMBL=F8VQ11	UNIPARC=UPI0000E26241	SIFT=deleterious(0)	EXON=7/19	DOMAINS=PROSITE_profiles:PS50003,hmmpanther:PTHR23175:SF5,hmmpanther:PTHR23175,Gene3D:2.30.29.30,Pfam_domain:PF15410,SMART_domains:SM00233,Superfamily_domains:SSF50729	HGVSc=ENSMUST00000107601.6:c.1772G>T	HGVSp=ENSMUSP00000103227.1:p.Arg591Ile
Tumor_242_3	Cox10	11_63976348_G/T	11:63976348	T	ENSMUSG00000042148	ENSMUST00000049091	Transcript	missense_variant	909	821	274	T/K	aCa/aAa	-	IMPACT=MODERATE	STRAND=-1	VARIANT_CLASS=SNV	SYMBOL_SOURCE=MGI	BIOTYPE=protein_coding	CANONICAL=YES	TSL=1	CCDS=CCDS24839.1	ENSP=ENSMUSP00000040138	SWISSPROT=Q8CFY5	TREMBL=Q3U3N1	UNIPARC=UPI0000026DE8	SIFT=deleterious(0)	EXON=6/7	DOMAINS=HAMAP:MF_00154,hmmpanther:PTHR11048:SF3,hmmpanther:PTHR11048,TIGRFAM_domain:TIGR01473,Pfam_domain:PF01040,PIRSF_domain:PIRSF001773	HGVSc=ENSMUST00000049091.8:c.821C>A	HGVSp=ENSMUSP00000040138.8:p.Thr274Lys
Tumor_242_3	Dnah17	11_118078625_G/T	11:118078625	T	ENSMUSG00000033987	ENSMUST00000084803	Transcript	missense_variant	6707	6707	2236	T/N	aCc/aAc	-	IMPACT=MODERATE	STRAND=-1	VARIANT_CLASS=SNV	SYMBOL_SOURCE=MGI	BIOTYPE=protein_coding	CANONICAL=YES	TSL=5	CCDS=CCDS48994.1	ENSP=ENSMUSP00000081864	TREMBL=E9Q7P0	UNIPARC=UPI0001C2BFA6	SIFT=deleterious(0)	EXON=44/81	DOMAINS=hmmpanther:PTHR10676:SF228,hmmpanther:PTHR10676,Gene3D:3.40.50.300,Pfam_domain:PF07728,Superfamily_domains:SSF52540	HGVSc=ENSMUST00000084803.10:c.6707C>A	HGVSp=ENSMUSP00000081864.5:p.Thr2236Asn
Tumor_242_3	Dysf	6_84179749_G/T	6:84179749	T	ENSMUSG00000033788	ENSMUST00000081904	Transcript	missense_variant	4677	4548	1516	E/D	gaG/gaT	-	IMPACT=MODERATE	STRAND=1	VARIANT_CLASS=SNV	SYMBOL_SOURCE=MGI	BIOTYPE=protein_coding	CANONICAL=YES	TSL=1	CCDS=CCDS39536.1	ENSP=ENSMUSP00000080579	SWISSPROT=Q9ESD7	UNIPARC=UPI0000E56ED3	SIFT=deleterious(0.03)	EXON=41/55	DOMAINS=hmmpanther:PTHR12546,hmmpanther:PTHR12546:SF35	HGVSc=ENSMUST00000081904.6:c.4548G>T	HGVSp=ENSMUSP00000080579.6:p.Glu1516Asp
Tumor_242_3	Ephb3	16_21222233_G/T	16:21222233	T	ENSMUSG00000005958	ENSMUST00000006112	Transcript	missense_variant	3217	2802	934	M/I	atG/atT	-	IMPACT=MODERATE	STRAND=1	VARIANT_CLASS=SNV	SYMBOL_SOURCE=MGI	BIOTYPE=protein_coding	CANONICAL=YES	TSL=1	CCDS=CCDS28060.1	ENSP=ENSMUSP00000006112	SWISSPROT=P54754	UNIPARC=UPI0000020F17	SIFT=deleterious(0)	EXON=15/16	DOMAINS=PROSITE_profiles:PS50105,hmmpanther:PTHR24416,hmmpanther:PTHR24416:SF120,Pfam_domain:PF00536,Gene3D:1.10.150.50,SMART_domains:SM00454,PIRSF_domain:PIRSF000666,Superfamily_domains:SSF47769	HGVSc=ENSMUST00000006112.6:c.2802G>T	HGVSp=ENSMUSP00000006112.6:p.Met934Ile
Tumor_242_3	Fgd6	10_94100409_G/T	10:94100409	T	ENSMUSG00000020021	ENSMUST00000020208	Transcript	missense_variant	2897	2603	868	R/L	cGg/cTg	-	IMPACT=MODERATE	STRAND=1	VARIANT_CLASS=SNV	SYMBOL_SOURCE=MGI	BIOTYPE=protein_coding	CANONICAL=YES	TSL=1	CCDS=CCDS48674.1	ENSP=ENSMUSP00000020208	SWISSPROT=Q69ZL1	UNIPARC=UPI000024DA76	SIFT=deleterious(0.01)	EXON=6/21	DOMAINS=PROSITE_profiles:PS50010,hmmpanther:PTHR12673,hmmpanther:PTHR12673:SF12,Pfam_domain:PF00621,Gene3D:1.20.900.10,SMART_domains:SM00325,Superfamily_domains:SSF48065	HGVSc=ENSMUST00000020208.4:c.2603G>T	HGVSp=ENSMUSP00000020208.4:p.Arg868Leu
Tumor_242_3	Hcfc1	X_73959678_G/A	X:73959678	A	ENSMUSG00000031386	ENSMUST00000033761	Transcript	missense_variant	602	248	83	A/V	gCa/gTa	-	IMPACT=MODERATE	STRAND=-1	VARIANT_CLASS=SNV	SYMBOL_SOURCE=MGI	BIOTYPE=protein_coding	CANONICAL=YES	TSL=1	CCDS=CCDS30218.1	ENSP=ENSMUSP00000033761	SWISSPROT=Q61191	UNIPARC=UPI0000193243	SIFT=deleterious(0)	EXON=2/26	DOMAINS=hmmpanther:PTHR23244,hmmpanther:PTHR23244:SF266,Gene3D:1zgkA00,Superfamily_domains:0052715	HGVSc=ENSMUST00000033761.11:c.248C>T	HGVSp=ENSMUSP00000033761.6:p.Ala83Val
Tumor_242_3	Krt71	15_101740348_G/T	15:101740348	T	ENSMUSG00000051879	ENSMUST00000023710	Transcript	missense_variant	624	561	187	S/R	agC/agA	-	IMPACT=MODERATE	STRAND=-1	VARIANT_CLASS=SNV	SYMBOL_SOURCE=MGI	BIOTYPE=protein_coding	CANONICAL=YES	TSL=1	CCDS=CCDS27862.1	ENSP=ENSMUSP00000023710	SWISSPROT=Q9R0H5	UNIPARC=UPI0000022078	SIFT=deleterious(0.01)	EXON=2/9	DOMAINS=hmmpanther:PTHR23239,hmmpanther:PTHR23239:SF116,Pfam_domain:PF00038,Superfamily_domains:SSF64593	HGVSc=ENSMUST00000023710.4:c.561C>A	HGVSp=ENSMUSP00000023710.3:p.Ser187Arg
Tumor_242_3	Lama4	10_39061400_G/T	10:39061400	T	ENSMUSG00000019846	ENSMUST00000019992	Transcript	missense_variant	2425	1985	662	S/I	aGt/aTt	-	IMPACT=MODERATE	STRAND=1	VARIANT_CLASS=SNV	SYMBOL_SOURCE=MGI	BIOTYPE=protein_coding	CANONICAL=YES	TSL=1	CCDS=CCDS35882.1	ENSP=ENSMUSP00000019992	SWISSPROT=P97927	UNIPARC=UPI00000297E8	SIFT=deleterious(0)	EXON=15/38	DOMAINS=Coiled-coils_(Ncoils):Coil,hmmpanther:PTHR10574:SF174,hmmpanther:PTHR10574	HGVSc=ENSMUST00000019992.5:c.1985G>T	HGVSp=ENSMUSP00000019992.5:p.Ser662Ile
Tumor_242_3	Mtmr14	6_113269523_G/T	6:113269523	T	ENSMUSG00000030269	ENSMUST00000113146	Transcript	missense_variant	1375	1252	418	D/Y	Gat/Tat	-	IMPACT=MODERATE	STRAND=1	VARIANT_CLASS=SNV	SYMBOL_SOURCE=MGI	BIOTYPE=protein_coding	CANONICAL=YES	TSL=1	CCDS=CCDS20412.2	ENSP=ENSMUSP00000108771	SWISSPROT=Q8VEL2	UNIPARC=UPI00001E3EAF	SIFT=deleterious(0)	EXON=15/19	DOMAINS=hmmpanther:PTHR13524,Superfamily_domains:SSF52799	HGVSc=ENSMUST00000113146.7:c.1252G>T	HGVSp=ENSMUSP00000108771.2:p.Asp418Tyr
Tumor_242_3	Ncapg2	12_116414891_C/T	12:116414891	T	ENSMUSG00000042029	ENSMUST00000084828	Transcript	missense_variant,splice_region_variant	807	536	179	S/L	tCg/tTg	-	IMPACT=MODERATE	STRAND=1	VARIANT_CLASS=SNV	SYMBOL_SOURCE=MGI	BIOTYPE=protein_coding	CANONICAL=YES	TSL=5	CCDS=CCDS26212.1	ENSP=ENSMUSP00000081889	SWISSPROT=Q6DFV1	UNIPARC=UPI0000D4FED8	SIFT=deleterious(0.01)	EXON=6/29	DOMAINS=hmmpanther:PTHR16199:SF4,hmmpanther:PTHR16199,Superfamily_domains:SSF48371	HGVSc=ENSMUST00000084828.3:c.536C>T	HGVSp=ENSMUSP00000081889.3:p.Ser179Leu
Tumor_242_3	Nelfa	5_33903440_G/T	5:33903440	T	ENSMUSG00000029111	ENSMUST00000030993	Transcript	missense_variant	743	565	189	L/M	Ctg/Atg	-	IMPACT=MODERATE	STRAND=-1	VARIANT_CLASS=SNV	SYMBOL_SOURCE=MGI	BIOTYPE=protein_coding	CANONICAL=YES	TSL=1	CCDS=CCDS19208.1	ENSP=ENSMUSP00000030993	SWISSPROT=Q8BG30	UNIPARC=UPI00000EBA69	SIFT=deleterious(0.03)	EXON=4/11	DOMAINS=hmmpanther:PTHR13328	HGVSc=ENSMUST00000030993.7:c.565C>A	HGVSp=ENSMUSP00000030993.6:p.Leu189Met
Tumor_242_3	Nr4a1	15_101274199_G/T	15:101274199	T	ENSMUSG00000023034	ENSMUST00000023779	Transcript	missense_variant	1881	1753	585	V/L	Gta/Tta	-	IMPACT=MODERATE	STRAND=1	VARIANT_CLASS=SNV	SYMBOL_SOURCE=MGI	BIOTYPE=protein_coding	CANONICAL=YES	TSL=1	CCDS=CCDS27848.1	ENSP=ENSMUSP00000023779	SWISSPROT=P12813	TREMBL=Q545Q1	UNIPARC=UPI0000001874	SIFT=deleterious(0.01)	EXON=7/7	DOMAINS=hmmpanther:PTHR24085:SF1,hmmpanther:PTHR24085,Gene3D:1.10.565.10,Superfamily_domains:SSF48508,Prints_domain:PR01284	HGVSc=ENSMUST00000023779.6:c.1753G>T	HGVSp=ENSMUSP00000023779.6:p.Val585Leu
Tumor_242_3	Pcif1	2_164889728_G/T	2:164889728	T	ENSMUSG00000039849	ENSMUST00000041643	Transcript	missense_variant	1914	1600	534	G/C	Ggc/Tgc	-	IMPACT=MODERATE	STRAND=1	VARIANT_CLASS=SNV	SYMBOL_SOURCE=MGI	BIOTYPE=protein_coding	CANONICAL=YES	TSL=1	CCDS=CCDS17064.1	ENSP=ENSMUSP00000039555	SWISSPROT=P59114	TREMBL=Q542C3	UNIPARC=UPI00000041CE	SIFT=deleterious(0)	EXON=14/17	DOMAINS=hmmpanther:PTHR21727,Pfam_domain:PF12237	HGVSc=ENSMUST00000041643.3:c.1600G>T	HGVSp=ENSMUSP00000039555.3:p.Gly534Cys
Tumor_242_3	Pif1	9_65588275_C/T	9:65588275	T	ENSMUSG00000041064	ENSMUST00000047099	Transcript	missense_variant	1071	466	156	R/W	Cgg/Tgg	-	IMPACT=MODERATE	STRAND=1	VARIANT_CLASS=SNV	SYMBOL_SOURCE=MGI	BIOTYPE=protein_coding	CANONICAL=YES	TSL=1	CCDS=CCDS23295.1	ENSP=ENSMUSP00000049046	SWISSPROT=Q80SX8	UNIPARC=UPI0000029F8B	SIFT=deleterious(0.01)	EXON=1/12	DOMAINS=HAMAP:MF_03176,hmmpanther:PTHR23274	HGVSc=ENSMUST00000047099.10:c.466C>T	HGVSp=ENSMUSP00000049046.5:p.Arg156Trp
Tumor_242_3	Plxnc1	10_94794492_T/A	10:94794492	A	ENSMUSG00000074785	ENSMUST00000099337	Transcript	splice_acceptor_variant	-	-	-	-	-	-	IMPACT=HIGH	STRAND=-1	VARIANT_CLASS=SNV	SYMBOL_SOURCE=MGI	BIOTYPE=protein_coding	CANONICAL=YES	TSL=1	CCDS=CCDS48676.1	ENSP=ENSMUSP00000096939	SWISSPROT=Q9QZC2	UNIPARC=UPI0000029F70	INTRON=29/30	HGVSc=ENSMUST00000099337.3:c.4546-2A>T
Tumor_242_3	Slitrk5	14_111679720_G/T	14:111679720	T	ENSMUSG00000033214	ENSMUST00000042767	Transcript	missense_variant	1392	775	259	V/L	Gtg/Ttg	-	IMPACT=MODERATE	STRAND=1	VARIANT_CLASS=SNV	SYMBOL_SOURCE=MGI	BIOTYPE=protein_coding	CANONICAL=YES	TSL=2	CCDS=CCDS27328.1	ENSP=ENSMUSP00000041499	SWISSPROT=Q810B7	UNIPARC=UPI000017D100	SIFT=deleterious(0)	EXON=2/2	DOMAINS=hmmpanther:PTHR24373:SF10,hmmpanther:PTHR24373,SMART_domains:SM00082,Superfamily_domains:SSF52058	HGVSc=ENSMUST00000042767.7:c.775G>T	HGVSp=ENSMUSP00000041499.7:p.Val259Leu
Tumor_242_3	Traf3	12_111242483_T/C	12:111242483	C	ENSMUSG00000021277	ENSMUST00000021706	Transcript	missense_variant	603	335	112	L/P	cTt/cCt	-	IMPACT=MODERATE	STRAND=1	VARIANT_CLASS=SNV	SYMBOL_SOURCE=MGI	BIOTYPE=protein_coding	CANONICAL=YES	TSL=1	CCDS=CCDS26175.1	ENSP=ENSMUSP00000021706	SWISSPROT=Q60803	UNIPARC=UPI0000021B74	SIFT=deleterious(0)	EXON=5/12	DOMAINS=hmmpanther:PTHR10131:SF72,hmmpanther:PTHR10131,Gene3D:1k2fA02,PIRSF_domain:PIRSF015614,Superfamily_domains:SSF57850,Superfamily_domains:SSF49599	HGVSc=ENSMUST00000021706.9:c.335T>C	HGVSp=ENSMUSP00000021706.4:p.Leu112Pro
Tumor_242_3	Unk	11_116051513_G/T	11:116051513	T	ENSMUSG00000020770	ENSMUST00000021116	Transcript	missense_variant	998	932	311	G/V	gGa/gTa	-	IMPACT=MODERATE	STRAND=1	VARIANT_CLASS=SNV	SYMBOL_SOURCE=MGI	BIOTYPE=protein_coding	CANONICAL=YES	TSL=1	CCDS=CCDS25655.1	ENSP=ENSMUSP00000021116	SWISSPROT=Q8BL48	UNIPARC=UPI0000026FEC	SIFT=deleterious(0)	EXON=7/16	DOMAINS=PROSITE_profiles:PS50103,hmmpanther:PTHR14493:SF36,hmmpanther:PTHR14493,Pfam_domain:PF00642,Gene3D:1m9oA00,SMART_domains:SM00356,Superfamily_domains:SSF90229	HGVSc=ENSMUST00000021116.10:c.932G>T	HGVSp=ENSMUSP00000021116.5:p.Gly311Val
Tumor_242_3	Mapk13	17_28775313_G/T	17:28775313	T	ENSMUSG00000004864	ENSMUST00000004986	Transcript	missense_variant	471	368	123	S/I	aGc/aTc	-	IMPACT=MODERATE	STRAND=1	VARIANT_CLASS=SNV	SYMBOL_SOURCE=MGI	BIOTYPE=protein_coding	CANONICAL=YES	TSL=1	CCDS=CCDS28584.1	ENSP=ENSMUSP00000004986	SWISSPROT=Q9Z1B7	TREMBL=Q3UIB2	UNIPARC=UPI0000020E41	SIFT=deleterious(0.02)	EXON=4/12	DOMAINS=PROSITE_profiles:PS50011,hmmpanther:PTHR24055,hmmpanther:PTHR24055:SF107,PROSITE_patterns:PS01351,Gene3D:3.30.200.20,Pfam_domain:PF00069,SMART_domains:SM00220,Superfamily_domains:SSF56112	HGVSc=ENSMUST00000004986.11:c.368G>T	HGVSp=ENSMUSP00000004986.6:p.Ser123Ile
Tumor_256_1	Aldoc	11_78324720_G/T	11:78324720	T	ENSMUSG00000017390	ENSMUST00000017534	Transcript	missense_variant	496	229	77	V/F	Gtc/Ttc	-	IMPACT=MODERATE	STRAND=1	VARIANT_CLASS=SNV	SYMBOL_SOURCE=MGI	BIOTYPE=protein_coding	CANONICAL=YES	TSL=1	CCDS=CCDS25099.1	ENSP=ENSMUSP00000017534	SWISSPROT=P05063	UNIPARC=UPI00000282A2	SIFT=deleterious(0)	EXON=3/9	DOMAINS=hmmpanther:PTHR11627:SF3,hmmpanther:PTHR11627,Gene3D:3.20.20.70,Pfam_domain:PF00274,Superfamily_domains:SSF51569	HGVSc=ENSMUST00000017534.13:c.229G>T	HGVSp=ENSMUSP00000017534.8:p.Val77Phe
Tumor_256_1	Cdk19	10_40476900_G/T	10:40476900	T	ENSMUSG00000038481	ENSMUST00000044672	Transcript	missense_variant	1329	1043	348	G/V	gGc/gTc	-	IMPACT=MODERATE	STRAND=1	VARIANT_CLASS=SNV	SYMBOL_SOURCE=MGI	BIOTYPE=protein_coding	CANONICAL=YES	TSL=1	CCDS=CCDS48545.1	ENSP=ENSMUSP00000040936	SWISSPROT=Q8BWD8	TREMBL=B7ZMT1	UNIPARC=UPI0000025DBC	SIFT=deleterious(0.01)	EXON=11/13	DOMAINS=hmmpanther:PTHR24056,hmmpanther:PTHR24056:SF131,Gene3D:1.10.510.10	HGVSc=ENSMUST00000044672.9:c.1043G>T	HGVSp=ENSMUSP00000040936.4:p.Gly348Val
Tumor_256_1	Cebpz	17_78936052_G/C	17:78936052	C	ENSMUSG00000024081	ENSMUST00000024885	Transcript	missense_variant	212	172	58	L/V	Ctg/Gtg	-	IMPACT=MODERATE	STRAND=-1	VARIANT_CLASS=SNV	SYMBOL_SOURCE=MGI	BIOTYPE=protein_coding	CANONICAL=YES	TSL=1	CCDS=CCDS28981.1	ENSP=ENSMUSP00000024885	UNIPARC=UPI00001C5ECE	SIFT=deleterious(0)	EXON=2/16	DOMAINS=hmmpanther:PTHR12048	HGVSc=ENSMUST00000024885.8:c.172C>G	HGVSp=ENSMUSP00000024885.8:p.Leu58Val
Tumor_256_1	Cit	5_115987048_G/T	5:115987048	T	ENSMUSG00000029516	ENSMUST00000051704	Transcript	missense_variant	5518	4791	1597	K/N	aaG/aaT	-	IMPACT=MODERATE	STRAND=1	VARIANT_CLASS=SNV	SYMBOL_SOURCE=MGI	BIOTYPE=protein_coding	CANONICAL=YES	TSL=1	CCDS=CCDS19597.1	ENSP=ENSMUSP00000062049	TREMBL=E9QL53	UNIPARC=UPI00001F2577	SIFT=deleterious(0.01)	EXON=36/47	DOMAINS=hmmpanther:PTHR22988,hmmpanther:PTHR22988:SF26,PIRSF_domain:PIRSF038145	HGVSc=ENSMUST00000051704.13:c.4791G>T	HGVSp=ENSMUSP00000062049.8:p.Lys1597Asn
Tumor_256_1	Cnot4	6_35051469_G/T	6:35051469	T	ENSMUSG00000038784	ENSMUST00000114993	Transcript	missense_variant	1491	1211	404	P/H	cCc/cAc	-	IMPACT=MODERATE	STRAND=-1	VARIANT_CLASS=SNV	SYMBOL_SOURCE=MGI	BIOTYPE=protein_coding	CANONICAL=YES	TSL=1	CCDS=CCDS51747.1	ENSP=ENSMUSP00000110645	UNIPARC=UPI00001D6F86	SIFT=deleterious(0)	EXON=10/12	DOMAINS=hmmpanther:PTHR12603:SF2,hmmpanther:PTHR12603	HGVSc=ENSMUST00000114993.7:c.1211C>A	HGVSp=ENSMUSP00000110645.2:p.Pro404His
Tumor_256_1	Cul9	17_46538567_G/T	17:46538567	T	ENSMUSG00000040327	ENSMUST00000182485	Transcript	missense_variant	1803	1651	551	L/I	Cta/Ata	-	IMPACT=MODERATE	STRAND=-1	VARIANT_CLASS=SNV	SYMBOL_SOURCE=MGI	BIOTYPE=protein_coding	CANONICAL=YES	TSL=5	CCDS=CCDS37636.2	ENSP=ENSMUSP00000138418	TREMBL=S4R1Y1	UNIPARC=UPI00027B2CED	SIFT=deleterious(0.02)	EXON=7/41	DOMAINS=hmmpanther:PTHR22771:SF2,hmmpanther:PTHR22771	HGVSc=ENSMUST00000182485.6:c.1651C>A	HGVSp=ENSMUSP00000138418.1:p.Leu551Ile
Tumor_256_1	Dchs1	7_105760856_G/A	7:105760856	A	ENSMUSG00000036862	ENSMUST00000078482	Transcript	missense_variant	5614	5308	1770	P/S	Cca/Tca	-	IMPACT=MODERATE	STRAND=-1	VARIANT_CLASS=SNV	SYMBOL_SOURCE=MGI	BIOTYPE=protein_coding	CANONICAL=YES	TSL=5	CCDS=CCDS52351.1	ENSP=ENSMUSP00000077574	SWISSPROT=E9PVD3	UNIPARC=UPI0000193AC0	SIFT=deleterious(0.03)	EXON=13/21	DOMAINS=PROSITE_profiles:PS50268,hmmpanther:PTHR24027,hmmpanther:PTHR24027:SF294,Gene3D:2.60.40.60,Pfam_domain:PF00028,SMART_domains:SM00112,Superfamily_domains:SSF49313	HGVSc=ENSMUST00000078482.10:c.5308C>T	HGVSp=ENSMUSP00000077574.5:p.Pro1770Ser
Tumor_256_1	Dhx8	11_101762303_G/T	11:101762303	T	ENSMUSG00000034931	ENSMUST00000039152	Transcript	missense_variant	3057	2966	989	G/V	gGg/gTg	-	IMPACT=MODERATE	STRAND=1	VARIANT_CLASS=SNV	SYMBOL_SOURCE=MGI	BIOTYPE=protein_coding	CANONICAL=YES	TSL=1	CCDS=CCDS25479.1	ENSP=ENSMUSP00000037251	SWISSPROT=A2A4P0	UNIPARC=UPI0000024975	SIFT=deleterious(0)	EXON=19/23	DOMAINS=hmmpanther:PTHR18934,hmmpanther:PTHR18934:SF85,Pfam_domain:PF04408,SMART_domains:SM00847,Superfamily_domains:SSF52540	HGVSc=ENSMUST00000039152.12:c.2966G>T	HGVSp=ENSMUSP00000037251.7:p.Gly989Val
Tumor_256_1	Ephb2	4_136771520_C/T	4:136771520	T	ENSMUSG00000028664	ENSMUST00000059287	Transcript	missense_variant	373	247	83	A/T	Gcc/Acc	-	IMPACT=MODERATE	STRAND=-1	VARIANT_CLASS=SNV	SYMBOL_SOURCE=MGI	BIOTYPE=protein_coding	CANONICAL=YES	TSL=1	CCDS=CCDS71498.1	ENSP=ENSMUSP00000058135	TREMBL=A3KG02	UNIPARC=UPI00001F17F1	SIFT=deleterious(0)	EXON=3/16	DOMAINS=PROSITE_profiles:PS51550,hmmpanther:PTHR24416,hmmpanther:PTHR24416:SF123,Pfam_domain:PF01404,Gene3D:2.60.120.260,PIRSF_domain:PIRSF000666,SMART_domains:SM00615,Superfamily_domains:SSF49785	HGVSc=ENSMUST00000059287.12:c.247G>A	HGVSp=ENSMUSP00000058135.7:p.Ala83Thr
Tumor_256_1	Fbln1	15_85239369_G/A	15:85239369	A	ENSMUSG00000006369	ENSMUST00000057410	Transcript	missense_variant	1462	1277	426	C/Y	tGc/tAc	-	IMPACT=MODERATE	STRAND=1	VARIANT_CLASS=SNV	SYMBOL_SOURCE=MGI	BIOTYPE=protein_coding	CANONICAL=YES	TSL=1	CCDS=CCDS27719.1	ENSP=ENSMUSP00000054583	SWISSPROT=Q08879	TREMBL=B2CQD6	UNIPARC=UPI0000020F68	SIFT=deleterious(0)	EXON=11/17	DOMAINS=PROSITE_profiles:PS50026,hmmpanther:PTHR24048:SF70,hmmpanther:PTHR24048,PROSITE_patterns:PS00010,PROSITE_patterns:PS01186,PROSITE_patterns:PS01187,Pfam_domain:PF12662,Gene3D:2.10.25.10,PIRSF_domain:PIRSF036313,SMART_domains:SM00179,SMART_domains:SM00181,Superfamily_domains:SSF57184,Superfamily_domains:SSF57184	HGVSc=ENSMUST00000057410.12:c.1277G>A	HGVSp=ENSMUSP00000054583.7:p.Cys426Tyr
Tumor_256_1	Fbxl19	7_127752351_G/T	7:127752351	T	ENSMUSG00000030811	ENSMUST00000033081	Transcript	missense_variant	1518	1131	377	L/F	ttG/ttT	-	IMPACT=MODERATE	STRAND=1	VARIANT_CLASS=SNV	SYMBOL_SOURCE=MGI	BIOTYPE=protein_coding	CANONICAL=YES	TSL=1	CCDS=CCDS21877.1	ENSP=ENSMUSP00000033081	SWISSPROT=Q6PB97	UNIPARC=UPI00001D6E75	SIFT=deleterious(0)	EXON=7/11	DOMAINS=Low_complexity_(Seg):seg,hmmpanther:PTHR23125:SF254,hmmpanther:PTHR23125	HGVSc=ENSMUST00000033081.12:c.1131G>T	HGVSp=ENSMUSP00000033081.7:p.Leu377Phe
Tumor_256_1	Gm572	4_148671395_G/-	4:148671395	-	ENSMUSG00000070577	ENSMUST00000105698	Transcript	frameshift_variant	1208	1167	389	W/X	tgG/tg	-	IMPACT=HIGH	STRAND=1	VARIANT_CLASS=deletion	SYMBOL_SOURCE=MGI	BIOTYPE=protein_coding	CANONICAL=YES	TSL=5	CCDS=CCDS51378.1	ENSP=ENSMUSP00000101323	TREMBL=B1ARY8	UNIPARC=UPI0000428ACA	EXON=11/11	HGVSc=ENSMUST00000105698.2:c.1177delG	HGVSp=ENSMUSP00000101323.2:p.Val393TrpfsTer11	HGVS_OFFSET=10
Tumor_256_1	Kif1b	4_149189759_G/T	4:149189759	T	ENSMUSG00000063077	ENSMUST00000060537	Transcript	missense_variant	4663	4330	1444	L/M	Ctg/Atg	-	IMPACT=MODERATE	STRAND=-1	VARIANT_CLASS=SNV	SYMBOL_SOURCE=MGI	BIOTYPE=protein_coding	CANONICAL=YES	TSL=1	CCDS=CCDS71521.1	ENSP=ENSMUSP00000056754	SWISSPROT=Q60575	UNIPARC=UPI000002305F	SIFT=deleterious(0.03)	EXON=41/49	DOMAINS=hmmpanther:PTHR24115:SF328,hmmpanther:PTHR24115	HGVSc=ENSMUST00000060537.11:c.4330C>A	HGVSp=ENSMUSP00000056754.6:p.Leu1444Met
Tumor_256_1	Kirrel2	7_30454565_G/T	7:30454565	T	ENSMUSG00000036915	ENSMUST00000045817	Transcript	missense_variant	1274	608	203	A/E	gCg/gAg	-	IMPACT=MODERATE	STRAND=-1	VARIANT_CLASS=SNV	SYMBOL_SOURCE=MGI	BIOTYPE=protein_coding	CANONICAL=YES	TSL=1	CCDS=CCDS39883.1	ENSP=ENSMUSP00000039395	SWISSPROT=Q7TSU7	TREMBL=A0A4X8	UNIPARC=UPI00000275B2	SIFT=deleterious(0)	EXON=5/15	DOMAINS=PROSITE_profiles:PS50835,hmmpanther:PTHR11640,hmmpanther:PTHR11640:SF51,Gene3D:2.60.40.10,Pfam_domain:PF08205,SMART_domains:SM00408,SMART_domains:SM00409,Superfamily_domains:SSF48726	HGVSc=ENSMUST00000045817.12:c.608C>A	HGVSp=ENSMUSP00000039395.7:p.Ala203Glu
Tumor_256_1	Krt82	15_101548411_A/T	15:101548411	T	ENSMUSG00000049548	ENSMUST00000023713	Transcript	missense_variant	589	533	178	L/Q	cTg/cAg	-	IMPACT=MODERATE	STRAND=-1	VARIANT_CLASS=SNV	SYMBOL_SOURCE=MGI	BIOTYPE=protein_coding	CANONICAL=YES	TSL=1	CCDS=CCDS27854.1	ENSP=ENSMUSP00000023713	SWISSPROT=Q99M74	UNIPARC=UPI000002207A	SIFT=deleterious(0)	EXON=2/9	DOMAINS=hmmpanther:PTHR23239,hmmpanther:PTHR23239:SF151,Pfam_domain:PF00038,Superfamily_domains:SSF64593	HGVSc=ENSMUST00000023713.8:c.533T>A	HGVSp=ENSMUSP00000023713.7:p.Leu178Gln
Tumor_256_1	Lrp5	19_3628397_G/T	19:3628397	T	ENSMUSG00000024913	ENSMUST00000025856	Transcript	missense_variant	1571	1457	486	A/D	gCc/gAc	-	IMPACT=MODERATE	STRAND=-1	VARIANT_CLASS=SNV	SYMBOL_SOURCE=MGI	BIOTYPE=protein_coding	CANONICAL=YES	TSL=1	CCDS=CCDS37881.1	ENSP=ENSMUSP00000025856	SWISSPROT=Q91VN0	UNIPARC=UPI0000355A36	SIFT=deleterious(0)	EXON=7/23	DOMAINS=PROSITE_profiles:PS51120,hmmpanther:PTHR10529:SF202,hmmpanther:PTHR10529,Pfam_domain:PF00058,Gene3D:2.120.10.30,SMART_domains:SM00135,PIRSF_domain:PIRSF036314,Superfamily_domains:SSF63825	HGVSc=ENSMUST00000025856.15:c.1457C>A	HGVSp=ENSMUSP00000025856.10:p.Ala486Asp
Tumor_256_1	Maml1	11_50258198_G/T	11:50258198	T	ENSMUSG00000050567	ENSMUST00000059458	Transcript	missense_variant	2964	2714	905	P/H	cCc/cAc	-	IMPACT=MODERATE	STRAND=-1	VARIANT_CLASS=SNV	SYMBOL_SOURCE=MGI	BIOTYPE=protein_coding	CANONICAL=YES	TSL=1	CCDS=CCDS24632.2	ENSP=ENSMUSP00000059210	SWISSPROT=Q6T264	UNIPARC=UPI000053E853	SIFT=deleterious(0.04)	EXON=5/5	DOMAINS=hmmpanther:PTHR15692:SF19,hmmpanther:PTHR15692	HGVSc=ENSMUST00000059458.4:c.2714C>A	HGVSp=ENSMUSP00000059210.4:p.Pro905His
Tumor_256_1	Nav3	10_109688790_G/T	10:109688790	T	ENSMUSG00000020181	ENSMUST00000032719	Transcript	missense_variant	6977	6977	2326	P/H	cCc/cAc	-	IMPACT=MODERATE	STRAND=-1	VARIANT_CLASS=SNV	SYMBOL_SOURCE=MGI	BIOTYPE=protein_coding	CANONICAL=YES	TSL=5	CCDS=CCDS36054.1	ENSP=ENSMUSP00000032719	TREMBL=E9QMF5	UNIPARC=UPI00006090F6	SIFT=deleterious(0)	EXON=38/39	DOMAINS=hmmpanther:PTHR12784,hmmpanther:PTHR12784:SF18	HGVSc=ENSMUST00000032719.12:c.6977C>A	HGVSp=ENSMUSP00000032719.7:p.Pro2326His
Tumor_256_1	Nf1	11_79453803_G/T	11:79453803	T	ENSMUSG00000020716	ENSMUST00000071325	Transcript	missense_variant,splice_region_variant	3890	3715	1239	D/Y	Gat/Tat	-	IMPACT=MODERATE	STRAND=1	VARIANT_CLASS=SNV	SYMBOL_SOURCE=MGI	BIOTYPE=protein_coding	CANONICAL=YES	TSL=2	CCDS=CCDS25119.1	ENSP=ENSMUSP00000071289	SWISSPROT=Q04690	UNIPARC=UPI000002710A	SIFT=deleterious(0)	EXON=28/58	DOMAINS=PROSITE_profiles:PS50018,hmmpanther:PTHR10194:SF60,hmmpanther:PTHR10194,Gene3D:1.10.494.10,SMART_domains:SM00323,Superfamily_domains:SSF48350	HGVSc=ENSMUST00000071325.7:c.3715G>T	HGVSp=ENSMUSP00000071289.2:p.Asp1239Tyr
Tumor_256_1	Nr4a1	15_101274064_G/A	15:101274064	A	ENSMUSG00000023034	ENSMUST00000023779	Transcript	missense_variant	1746	1618	540	E/K	Gag/Aag	-	IMPACT=MODERATE	STRAND=1	VARIANT_CLASS=SNV	SYMBOL_SOURCE=MGI	BIOTYPE=protein_coding	CANONICAL=YES	TSL=1	CCDS=CCDS27848.1	ENSP=ENSMUSP00000023779	SWISSPROT=P12813	TREMBL=Q545Q1	UNIPARC=UPI0000001874	SIFT=deleterious(0)	EXON=7/7	DOMAINS=hmmpanther:PTHR24085:SF1,hmmpanther:PTHR24085,Pfam_domain:PF00104,Gene3D:1.10.565.10,SMART_domains:SM00430,Superfamily_domains:SSF48508,Prints_domain:PR01284,Prints_domain:PR01285	HGVSc=ENSMUST00000023779.6:c.1618G>A	HGVSp=ENSMUSP00000023779.6:p.Glu540Lys
Tumor_256_1	Plxnc1	10_94794487_G/T	10:94794487	T	ENSMUSG00000074785	ENSMUST00000099337	Transcript	missense_variant	4549	4549	1517	H/N	Cat/Aat	-	IMPACT=MODERATE	STRAND=-1	VARIANT_CLASS=SNV	SYMBOL_SOURCE=MGI	BIOTYPE=protein_coding	CANONICAL=YES	TSL=1	CCDS=CCDS48676.1	ENSP=ENSMUSP00000096939	SWISSPROT=Q9QZC2	UNIPARC=UPI0000029F70	SIFT=deleterious(0)	EXON=30/31	DOMAINS=hmmpanther:PTHR22625,hmmpanther:PTHR22625:SF4,Pfam_domain:PF08337	HGVSc=ENSMUST00000099337.3:c.4549C>A	HGVSp=ENSMUSP00000096939.2:p.His1517Asn
Tumor_256_1	Pmel	10_128718911_G/T	10:128718911	T	ENSMUSG00000025359	ENSMUST00000054125	Transcript	missense_variant	1700	1672	558	G/C	Ggc/Tgc	-	IMPACT=MODERATE	STRAND=1	VARIANT_CLASS=SNV	SYMBOL_SOURCE=MGI	BIOTYPE=protein_coding	CANONICAL=YES	TSL=1	CCDS=CCDS36091.1	ENSP=ENSMUSP00000051869	TREMBL=Q9CZB2	UNIPARC=UPI00000E8171	SIFT=deleterious(0.01)	EXON=10/11	DOMAINS=hmmpanther:PTHR11861:SF1,hmmpanther:PTHR11861	HGVSc=ENSMUST00000054125.8:c.1672G>T	HGVSp=ENSMUSP00000051869.7:p.Gly558Cys
Tumor_256_1	Rtn4r	16_18151033_G/T	16:18151033	T	ENSMUSG00000043811	ENSMUST00000059589	Transcript	missense_variant	563	324	108	E/D	gaG/gaT	-	IMPACT=MODERATE	STRAND=1	VARIANT_CLASS=SNV	SYMBOL_SOURCE=MGI	BIOTYPE=protein_coding	CANONICAL=YES	TSL=1	CCDS=CCDS37279.1	ENSP=ENSMUSP00000062924	SWISSPROT=Q99PI8	UNIPARC=UPI0000028625	SIFT=deleterious(0)	EXON=2/2	DOMAINS=PROSITE_profiles:PS51450,hmmpanther:PTHR24369:SF24,hmmpanther:PTHR24369,Gene3D:3.80.10.10,Pfam_domain:PF13855,SMART_domains:SM00369,Superfamily_domains:SSF52058	HGVSc=ENSMUST00000059589.5:c.324G>T	HGVSp=ENSMUSP00000062924.5:p.Glu108Asp
Tumor_256_1	Sema5b	16_35659973_G/T	16:35659973	T	ENSMUSG00000052133	ENSMUST00000050625	Transcript	missense_variant	2091	2009	670	W/L	tGg/tTg	-	IMPACT=MODERATE	STRAND=1	VARIANT_CLASS=SNV	SYMBOL_SOURCE=MGI	BIOTYPE=protein_coding	CANONICAL=YES	TSL=1	CCDS=CCDS28140.1	ENSP=ENSMUSP00000057494	SWISSPROT=Q60519	UNIPARC=UPI0000D8B1F2	SIFT=deleterious(0)	EXON=15/22	DOMAINS=PROSITE_profiles:PS50092,hmmpanther:PTHR11036:SF39,hmmpanther:PTHR11036,Gene3D:2.20.100.10,Pfam_domain:PF00090,SMART_domains:SM00209,Superfamily_domains:SSF82895	HGVSc=ENSMUST00000050625.13:c.2009G>T	HGVSp=ENSMUSP00000057494.8:p.Trp670Leu
Tumor_256_1	Slc36a3	11_55137354_G/T	11:55137354	T	ENSMUSG00000049491	ENSMUST00000020502	Transcript	missense_variant	704	448	150	L/M	Ctg/Atg	-	IMPACT=MODERATE	STRAND=-1	VARIANT_CLASS=SNV	SYMBOL_SOURCE=MGI	BIOTYPE=protein_coding	CANONICAL=YES	TSL=1	CCDS=CCDS24708.1	ENSP=ENSMUSP00000020502	SWISSPROT=Q811P0	UNIPARC=UPI0000006873	SIFT=deleterious(0)	EXON=6/11	DOMAINS=Transmembrane_helices:TMhelix,hmmpanther:PTHR22950:SF203,hmmpanther:PTHR22950,Pfam_domain:PF01490	HGVSc=ENSMUST00000020502.7:c.448C>A	HGVSp=ENSMUSP00000020502.2:p.Leu150Met
Tumor_256_1	Slc6a9	4_117865083_T/G	4:117865083	G	ENSMUSG00000028542	ENSMUST00000030269	Transcript	missense_variant	1935	1421	474	I/S	aTc/aGc	-	IMPACT=MODERATE	STRAND=1	VARIANT_CLASS=SNV	SYMBOL_SOURCE=MGI	BIOTYPE=protein_coding	CANONICAL=YES	TSL=1	CCDS=CCDS18538.1	ENSP=ENSMUSP00000030269	SWISSPROT=P28571	UNIPARC=UPI00000E6F45	SIFT=deleterious(0)	EXON=11/14	DOMAINS=Transmembrane_helices:TMhelix,PROSITE_profiles:PS50267,hmmpanther:PTHR11616:SF110,hmmpanther:PTHR11616,Pfam_domain:PF00209,Superfamily_domains:0053687,Prints_domain:PR00176	HGVSc=ENSMUST00000030269.12:c.1421T>G	HGVSp=ENSMUSP00000030269.7:p.Ile474Ser
Tumor_256_1	Sptbn1	11_30154248_G/T	11:30154248	T	ENSMUSG00000020315	ENSMUST00000006629	Transcript	missense_variant	723	455	152	T/K	aCa/aAa	-	IMPACT=MODERATE	STRAND=-1	VARIANT_CLASS=SNV	SYMBOL_SOURCE=MGI	BIOTYPE=protein_coding	CANONICAL=YES	TSL=5	CCDS=CCDS36123.1	ENSP=ENSMUSP00000006629	SWISSPROT=Q62261	UNIPARC=UPI000047057A	SIFT=deleterious(0)	EXON=4/36	DOMAINS=PROSITE_profiles:PS50021,hmmpanther:PTHR11915:SF226,hmmpanther:PTHR11915,PROSITE_patterns:PS00020,Pfam_domain:PF00307,Gene3D:1.10.418.10,SMART_domains:SM00033,PIRSF_domain:PIRSF002297,Superfamily_domains:SSF47576	HGVSc=ENSMUST00000006629.12:c.455C>A	HGVSp=ENSMUSP00000006629.7:p.Thr152Lys
Tumor_256_1	Sulf2	2_166085768_G/T	2:166085768	T	ENSMUSG00000006800	ENSMUST00000109249	Transcript	missense_variant	1361	1108	370	L/M	Ctg/Atg	-	IMPACT=MODERATE	STRAND=-1	VARIANT_CLASS=SNV	SYMBOL_SOURCE=MGI	BIOTYPE=protein_coding	CANONICAL=YES	TSL=1	CCDS=CCDS17086.1	ENSP=ENSMUSP00000104872	SWISSPROT=Q8CFG0	UNIPARC=UPI00000EA47C	SIFT=deleterious(0.02)	EXON=8/21	DOMAINS=hmmpanther:PTHR10342:SF67,hmmpanther:PTHR10342,Gene3D:3.40.720.10,Pfam_domain:PF00884,PIRSF_domain:PIRSF036665,Superfamily_domains:SSF53649	HGVSc=ENSMUST00000109249.7:c.1108C>A	HGVSp=ENSMUSP00000104872.2:p.Leu370Met
Tumor_256_1	Txnrd1	10_82890518_G/T	10:82890518	T	ENSMUSG00000020250	ENSMUST00000020484	Transcript	missense_variant,splice_region_variant	1669	1431	477	E/D	gaG/gaT	-	IMPACT=MODERATE	STRAND=1	VARIANT_CLASS=SNV	SYMBOL_SOURCE=MGI	BIOTYPE=protein_coding	CANONICAL=YES	TSL=1	CCDS=CCDS24072.1	ENSP=ENSMUSP00000020484	SWISSPROT=Q9JMH6	UNIPARC=UPI0000163892	SIFT=deleterious(0)	EXON=14/15	DOMAINS=hmmpanther:PTHR22912:SF129,hmmpanther:PTHR22912,Gene3D:3.30.390.30,Pfam_domain:PF02852,TIGRFAM_domain:TIGR01438,Superfamily_domains:SSF55424,Prints_domain:PR00411	HGVSc=ENSMUST00000020484.6:c.1431G>T	HGVSp=ENSMUSP00000020484.6:p.Glu477Asp
Tumor_256_1	Unc13d	11_116069601_G/T	11:116069601	T	ENSMUSG00000057948	ENSMUST00000075036	Transcript	missense_variant	1669	1552	518	L/M	Ctg/Atg	-	IMPACT=MODERATE	STRAND=-1	VARIANT_CLASS=SNV	SYMBOL_SOURCE=MGI	BIOTYPE=protein_coding	CANONICAL=YES	TSL=5	CCDS=CCDS25656.1	ENSP=ENSMUSP00000074549	SWISSPROT=B2RUP2	UNIPARC=UPI00004F8E21	SIFT=deleterious(0.01)	EXON=19/33	DOMAINS=hmmpanther:PTHR15015:SF20,hmmpanther:PTHR15015	HGVSc=ENSMUST00000075036.7:c.1552C>A	HGVSp=ENSMUSP00000074549.2:p.Leu518Met
Tumor_256_1	Vwa8	14_79160082_G/T	14:79160082	T	ENSMUSG00000058997	ENSMUST00000040990	Transcript	missense_variant	4944	4838	1613	R/I	aGa/aTa	-	IMPACT=MODERATE	STRAND=1	VARIANT_CLASS=SNV	SYMBOL_SOURCE=MGI	BIOTYPE=protein_coding	CANONICAL=YES	TSL=5	CCDS=CCDS49550.1	ENSP=ENSMUSP00000048925	SWISSPROT=Q8CC88	UNIPARC=UPI0001553729	SIFT=deleterious(0)	EXON=39/45	DOMAINS=hmmpanther:PTHR21610:SF9,hmmpanther:PTHR21610	HGVSc=ENSMUST00000040990.5:c.4838G>T	HGVSp=ENSMUSP00000048925.5:p.Arg1613Ile
Tumor_256_1	Wdfy3	5_101907521_G/T	5:101907521	T	ENSMUSG00000043940	ENSMUST00000053177	Transcript	missense_variant	5227	4682	1561	P/H	cCc/cAc	-	IMPACT=MODERATE	STRAND=-1	VARIANT_CLASS=SNV	SYMBOL_SOURCE=MGI	BIOTYPE=protein_coding	CANONICAL=YES	TSL=1	CCDS=CCDS19473.1	ENSP=ENSMUSP00000052607	SWISSPROT=Q6VNB8	UNIPARC=UPI0000225AF8	SIFT=deleterious(0.01)	EXON=29/67	DOMAINS=hmmpanther:PTHR13743:SF55,hmmpanther:PTHR13743	HGVSc=ENSMUST00000053177.12:c.4682C>A	HGVSp=ENSMUSP00000052607.7:p.Pro1561His
Tumor_256_1	Map3k12	15_102505137_G/T	15:102505137	T	ENSMUSG00000023050	ENSMUST00000023812	Transcript	missense_variant	481	398	133	T/K	aCa/aAa	-	IMPACT=MODERATE	STRAND=-1	VARIANT_CLASS=SNV	SYMBOL_SOURCE=MGI	BIOTYPE=protein_coding	CANONICAL=YES	TSL=1	CCDS=CCDS27885.1	ENSP=ENSMUSP00000023812	SWISSPROT=Q60700	UNIPARC=UPI00000220B8	SIFT=deleterious(0.03)	EXON=2/14	DOMAINS=hmmpanther:PTHR23257,hmmpanther:PTHR23257:SF397,PIRSF_domain:PIRSF500741,PIRSF_domain:PIRSF038165	HGVSc=ENSMUST00000023812.7:c.398C>A	HGVSp=ENSMUSP00000023812.2:p.Thr133Lys
Tumor_256_2	Aars	8_111042775_C/T	8:111042775	T	ENSMUSG00000031960	ENSMUST00000034441	Transcript	missense_variant	1312	929	310	A/V	gCt/gTt	-	IMPACT=MODERATE	STRAND=1	VARIANT_CLASS=SNV	SYMBOL_SOURCE=MGI	BIOTYPE=protein_coding	CANONICAL=YES	TSL=1	CCDS=CCDS40478.1	ENSP=ENSMUSP00000034441	SWISSPROT=Q8BGQ7	UNIPARC=UPI00000EB9CC	SIFT=deleterious(0)	EXON=7/21	DOMAINS=HAMAP:MF_00036_B,PROSITE_profiles:PS50860,hmmpanther:PTHR11777,hmmpanther:PTHR11777:SF9,Pfam_domain:PF01411,TIGRFAM_domain:TIGR00344,Superfamily_domains:0049182,Prints_domain:PR00980	HGVSc=ENSMUST00000034441.7:c.929C>T	HGVSp=ENSMUSP00000034441.7:p.Ala310Val
Tumor_256_2	Abca15	7_120365860_G/T	7:120365860	T	ENSMUSG00000054746	ENSMUST00000076272	Transcript	missense_variant	2506	2344	782	V/F	Gtt/Ttt	-	IMPACT=MODERATE	STRAND=1	VARIANT_CLASS=SNV	SYMBOL_SOURCE=MGI	BIOTYPE=protein_coding	CANONICAL=YES	TSL=1	CCDS=CCDS40109.1	ENSP=ENSMUSP00000075621	TREMBL=Q6XBG2	UNIPARC=UPI00003517BD	SIFT=deleterious(0.01)	EXON=16/31	DOMAINS=hmmpanther:PTHR19229,hmmpanther:PTHR19229:SF102	HGVSc=ENSMUST00000076272.4:c.2344G>T	HGVSp=ENSMUSP00000075621.3:p.Val782Phe
Tumor_256_2	Cacna1i	15_80372314_G/T	15:80372314	T	ENSMUSG00000022416	ENSMUST00000160424	Transcript	missense_variant	3469	2908	970	G/C	Ggt/Tgt	-	IMPACT=MODERATE	STRAND=1	VARIANT_CLASS=SNV	SYMBOL_SOURCE=MGI	BIOTYPE=protein_coding	CANONICAL=YES	TSL=1	CCDS=CCDS49670.1	ENSP=ENSMUSP00000125063	TREMBL=E9Q7P2	UNIPARC=UPI0000F4B66B	SIFT=deleterious(0.02)	EXON=17/37	DOMAINS=hmmpanther:PTHR10037,hmmpanther:PTHR10037:SF202	HGVSc=ENSMUST00000160424.6:c.2908G>T	HGVSp=ENSMUSP00000125063.1:p.Gly970Cys
Tumor_256_2	Chrm4	2_91927434_G/T	2:91927434	T	ENSMUSG00000040495	ENSMUST00000045537	Transcript	missense_variant	186	186	62	L/F	ttG/ttT	-	IMPACT=MODERATE	STRAND=1	VARIANT_CLASS=SNV	SYMBOL_SOURCE=MGI	BIOTYPE=protein_coding	CANONICAL=YES	CCDS=CCDS16439.1	ENSP=ENSMUSP00000040808	SWISSPROT=P32211	TREMBL=Q0VBU3	UNIPARC=UPI0000029E2F	SIFT=deleterious(0)	EXON=1/1	DOMAINS=PROSITE_profiles:PS50262,hmmpanther:PTHR24249,hmmpanther:PTHR24249:SF60,Pfam_domain:PF00001,Gene3D:1.20.1070.10,Superfamily_domains:SSF81321,Prints_domain:PR00243	HGVSc=ENSMUST00000045537.3:c.186G>T	HGVSp=ENSMUSP00000040808.3:p.Leu62Phe
Tumor_256_2	Defb34	8_19126368_A/T	8:19126368	T	ENSMUSG00000052554	ENSMUST00000064475	Transcript	missense_variant	74	74	25	D/V	gAt/gTt	-	IMPACT=MODERATE	STRAND=1	VARIANT_CLASS=SNV	SYMBOL_SOURCE=MGI	BIOTYPE=protein_coding	CANONICAL=YES	TSL=1	CCDS=CCDS52497.1	ENSP=ENSMUSP00000064554	SWISSPROT=Q7TNV8	UNIPARC=UPI00001B4CD3	SIFT=deleterious(0)	EXON=2/2	DOMAINS=hmmpanther:PTHR15001,hmmpanther:PTHR15001:SF10	HGVSc=ENSMUST00000064475.3:c.74A>T	HGVSp=ENSMUSP00000064554.3:p.Asp25Val
Tumor_256_2	Dhx34	7_16210637_G/T	7:16210637	T	ENSMUSG00000006019	ENSMUST00000094816	Transcript	missense_variant	2213	1651	551	P/T	Cct/Act	-	IMPACT=MODERATE	STRAND=-1	VARIANT_CLASS=SNV	SYMBOL_SOURCE=MGI	BIOTYPE=protein_coding	CANONICAL=YES	TSL=1	CCDS=CCDS39783.1	ENSP=ENSMUSP00000092410	UNIPARC=UPI00000E7CA0	SIFT=deleterious(0)	EXON=7/17	DOMAINS=Low_complexity_(Seg):seg,hmmpanther:PTHR18934:SF110,hmmpanther:PTHR18934,Superfamily_domains:SSF52540	HGVSc=ENSMUST00000094816.2:c.1651C>A	HGVSp=ENSMUSP00000092410.2:p.Pro551Thr
Tumor_256_2	Ephb1	9_102010021_T/G	9:102010021	G	ENSMUSG00000032537	ENSMUST00000035129	Transcript	missense_variant	1772	1418	473	E/A	gAg/gCg	-	IMPACT=MODERATE	STRAND=-1	VARIANT_CLASS=SNV	SYMBOL_SOURCE=MGI	BIOTYPE=protein_coding	CANONICAL=YES	TSL=1	CCDS=CCDS40742.1	ENSP=ENSMUSP00000035129	SWISSPROT=Q8CBF3	UNIPARC=UPI0000027D70	SIFT=deleterious(0.01)	EXON=6/16	DOMAINS=PROSITE_profiles:PS50853,hmmpanther:PTHR24416,hmmpanther:PTHR24416:SF173,Gene3D:2.60.40.10,Pfam_domain:PF00041,PIRSF_domain:PIRSF000666,SMART_domains:SM00060,Superfamily_domains:SSF49265	HGVSc=ENSMUST00000035129.12:c.1418A>C	HGVSp=ENSMUSP00000035129.7:p.Glu473Ala
Tumor_256_2	Kdm2a	19_4342954_G/T	19:4342954	T	ENSMUSG00000054611	ENSMUST00000047898	Transcript	missense_variant	1783	1372	458	L/I	Ctt/Att	-	IMPACT=MODERATE	STRAND=-1	VARIANT_CLASS=SNV	SYMBOL_SOURCE=MGI	BIOTYPE=protein_coding	CANONICAL=YES	TSL=1	CCDS=CCDS37886.1	ENSP=ENSMUSP00000047683	TREMBL=F6YRW4	UNIPARC=UPI0000429749	SIFT=deleterious(0)	EXON=12/21	DOMAINS=hmmpanther:PTHR23123,hmmpanther:PTHR23123:SF3	HGVSc=ENSMUST00000047898.12:c.1372C>A	HGVSp=ENSMUSP00000047683.7:p.Leu458Ile
Tumor_256_2	Myo7b	18_31985123_G/T	18:31985123	T	ENSMUSG00000024388	ENSMUST00000134663	Transcript	missense_variant	2561	2449	817	Q/K	Cag/Aag	-	IMPACT=MODERATE	STRAND=-1	VARIANT_CLASS=SNV	SYMBOL_SOURCE=MGI	BIOTYPE=protein_coding	CANONICAL=YES	TSL=1	CCDS=CCDS50244.1	ENSP=ENSMUSP00000118046	SWISSPROT=Q99MZ6	UNIPARC=UPI000035578D	SIFT=deleterious(0)	EXON=21/47	DOMAINS=hmmpanther:PTHR13140,hmmpanther:PTHR13140:SF352,Superfamily_domains:SSF52540	HGVSc=ENSMUST00000134663.1:c.2449C>A	HGVSp=ENSMUSP00000118046.1:p.Gln817Lys
Tumor_256_2	Nckap1l	15_103482108_G/T	15:103482108	T	ENSMUSG00000022488	ENSMUST00000047405	Transcript	missense_variant	2360	2305	769	A/S	Gcc/Tcc	-	IMPACT=MODERATE	STRAND=1	VARIANT_CLASS=SNV	SYMBOL_SOURCE=MGI	BIOTYPE=protein_coding	CANONICAL=YES	TSL=1	CCDS=CCDS37236.1	ENSP=ENSMUSP00000035400	TREMBL=Q8K1X4	UNIPARC=UPI0000028555	SIFT=deleterious(0.03)	EXON=21/31	DOMAINS=hmmpanther:PTHR12093,hmmpanther:PTHR12093:SF9,Pfam_domain:PF09735	HGVSc=ENSMUST00000047405.7:c.2305G>T	HGVSp=ENSMUSP00000035400.7:p.Ala769Ser
Tumor_256_2	Pde6a	18_61281543_G/T	18:61281543	T	ENSMUSG00000024575	ENSMUST00000025468	Transcript	missense_variant	2281	2158	720	D/Y	Gat/Tat	-	IMPACT=MODERATE	STRAND=1	VARIANT_CLASS=SNV	SYMBOL_SOURCE=MGI	BIOTYPE=protein_coding	CANONICAL=YES	TSL=1	CCDS=CCDS29283.1	ENSP=ENSMUSP00000025468	TREMBL=Q8K0A8	UNIPARC=UPI000000B69E	SIFT=deleterious(0)	EXON=18/22	DOMAINS=hmmpanther:PTHR11347:SF25,hmmpanther:PTHR11347,Gene3D:1.10.1300.10,Pfam_domain:PF00233,SMART_domains:SM00471,Superfamily_domains:SSF109604,Prints_domain:PR00387	HGVSc=ENSMUST00000025468.12:c.2158G>T	HGVSp=ENSMUSP00000025468.7:p.Asp720Tyr
Tumor_256_2	Phlpp2	8_109933237_G/T	8:109933237	T	ENSMUSG00000031732	ENSMUST00000179721	Transcript	missense_variant	2204	2188	730	A/S	Gcc/Tcc	-	IMPACT=MODERATE	STRAND=1	VARIANT_CLASS=SNV	SYMBOL_SOURCE=MGI	BIOTYPE=protein_coding	CANONICAL=YES	TSL=1	CCDS=CCDS57644.1	ENSP=ENSMUSP00000136166	TREMBL=J3QM82	UNIPARC=UPI00001E441A	SIFT=deleterious(0)	EXON=14/19	DOMAINS=PROSITE_profiles:PS51450,hmmpanther:PTHR23155,hmmpanther:PTHR23155:SF16,Gene3D:3.80.10.10,Pfam_domain:PF13855,Superfamily_domains:SSF52058	HGVSc=ENSMUST00000179721.6:c.2188G>T	HGVSp=ENSMUSP00000136166.1:p.Ala730Ser
Tumor_256_2	Plxnc1	10_94794492_T/A	10:94794492	A	ENSMUSG00000074785	ENSMUST00000099337	Transcript	splice_acceptor_variant	-	-	-	-	-	-	IMPACT=HIGH	STRAND=-1	VARIANT_CLASS=SNV	SYMBOL_SOURCE=MGI	BIOTYPE=protein_coding	CANONICAL=YES	TSL=1	CCDS=CCDS48676.1	ENSP=ENSMUSP00000096939	SWISSPROT=Q9QZC2	UNIPARC=UPI0000029F70	INTRON=29/30	HGVSc=ENSMUST00000099337.3:c.4546-2A>T
Tumor_256_2	Ppm1b	17_84993791_G/T	17:84993791	T	ENSMUSG00000061130	ENSMUST00000080217	Transcript	missense_variant	506	98	33	R/I	aGa/aTa	-	IMPACT=MODERATE	STRAND=1	VARIANT_CLASS=SNV	SYMBOL_SOURCE=MGI	BIOTYPE=protein_coding	CANONICAL=YES	TSL=1	CCDS=CCDS50199.1	ENSP=ENSMUSP00000079107	TREMBL=Q99NF7	UNIPARC=UPI0000022255	SIFT=deleterious(0)	EXON=2/6	DOMAINS=hmmpanther:PTHR13832,hmmpanther:PTHR13832:SF244,Pfam_domain:PF00481,Gene3D:3.60.40.10,SMART_domains:SM00332,Superfamily_domains:SSF81606	HGVSc=ENSMUST00000080217.11:c.98G>T	HGVSp=ENSMUSP00000079107.6:p.Arg33Ile
Tumor_256_2	Prex2	1_11285155_A/T	1:11285155	T	ENSMUSG00000048960	ENSMUST00000027056	Transcript	missense_variant	5007	4679	1560	K/M	aAg/aTg	-	IMPACT=MODERATE	STRAND=1	VARIANT_CLASS=SNV	SYMBOL_SOURCE=MGI	BIOTYPE=protein_coding	CANONICAL=YES	TSL=1	CCDS=CCDS48217.1	ENSP=ENSMUSP00000027056	SWISSPROT=Q3LAC4	UNIPARC=UPI0000D8ABA7	SIFT=deleterious(0)	EXON=38/40	DOMAINS=hmmpanther:PTHR22829,hmmpanther:PTHR22829:SF1	HGVSc=ENSMUST00000027056.10:c.4679A>T	HGVSp=ENSMUSP00000027056.5:p.Lys1560Met
Tumor_256_2	Prkd1	12_50428202_G/T	12:50428202	T	ENSMUSG00000002688	ENSMUST00000002765	Transcript	missense_variant	680	430	144	P/T	Ccc/Acc	-	IMPACT=MODERATE	STRAND=-1	VARIANT_CLASS=SNV	SYMBOL_SOURCE=MGI	BIOTYPE=protein_coding	CANONICAL=YES	TSL=1	CCDS=CCDS49059.1	ENSP=ENSMUSP00000002765	SWISSPROT=Q62101	UNIPARC=UPI0000214D7C	SIFT=deleterious(0)	EXON=3/19	DOMAINS=PROSITE_profiles:PS50081,hmmpanther:PTHR22968,Gene3D:3.30.60.20,PIRSF_domain:PIRSF000552,SMART_domains:SM00109,Superfamily_domains:SSF57889	HGVSc=ENSMUST00000002765.7:c.430C>A	HGVSp=ENSMUSP00000002765.7:p.Pro144Thr
Tumor_256_2	Qtrt1	9_21412057_G/T	9:21412057	T	ENSMUSG00000002825	ENSMUST00000002902	Transcript	missense_variant	221	203	68	R/L	cGc/cTc	-	IMPACT=MODERATE	STRAND=1	VARIANT_CLASS=SNV	SYMBOL_SOURCE=MGI	BIOTYPE=protein_coding	CANONICAL=YES	TSL=1	CCDS=CCDS52735.1	ENSP=ENSMUSP00000002902	SWISSPROT=Q9JMA2	UNIPARC=UPI000000B689	SIFT=deleterious(0.01)	EXON=1/10	DOMAINS=HAMAP:MF_00168,hmmpanther:PTHR11962,hmmpanther:PTHR11962:SF6,TIGRFAM_domain:TIGR00449,TIGRFAM_domain:TIGR00430,Gene3D:3.20.20.105,Superfamily_domains:SSF51713	HGVSc=ENSMUST00000002902.6:c.203G>T	HGVSp=ENSMUSP00000002902.6:p.Arg68Leu
Tumor_256_2	Rock2	12_16926964_A/T	12:16926964	T	ENSMUSG00000020580	ENSMUST00000020904	Transcript	missense_variant	379	167	56	D/V	gAt/gTt	-	IMPACT=MODERATE	STRAND=1	VARIANT_CLASS=SNV	SYMBOL_SOURCE=MGI	BIOTYPE=protein_coding	CANONICAL=YES	TSL=5	CCDS=CCDS36410.1	ENSP=ENSMUSP00000020904	TREMBL=F8VPK5	UNIPARC=UPI0000F59908	SIFT=deleterious(0)	EXON=2/33	DOMAINS=Low_complexity_(Seg):seg,hmmpanther:PTHR22988,hmmpanther:PTHR22988:SF24,Gene3D:3.30.200.20,PIRSF_domain:PIRSF037568	HGVSc=ENSMUST00000020904.6:c.167A>T	HGVSp=ENSMUSP00000020904.6:p.Asp56Val
Tumor_256_2	Ubn1	16_5070672_G/T	16:5070672	T	ENSMUSG00000039473	ENSMUST00000052449	Transcript	missense_variant	2001	1134	378	E/D	gaG/gaT	-	IMPACT=MODERATE	STRAND=1	VARIANT_CLASS=SNV	SYMBOL_SOURCE=MGI	BIOTYPE=protein_coding	CANONICAL=YES	TSL=1	CCDS=CCDS27931.1	ENSP=ENSMUSP00000061843	SWISSPROT=Q4G0F8	UNIPARC=UPI00001E37B3	SIFT=deleterious(0.03)	EXON=9/19	DOMAINS=hmmpanther:PTHR16426,hmmpanther:PTHR16426:SF14,Pfam_domain:PF14075	HGVSc=ENSMUST00000052449.5:c.1134G>T	HGVSp=ENSMUSP00000061843.5:p.Glu378Asp
Tumor_256_2	Ubn1	16_5070674_G/T	16:5070674	T	ENSMUSG00000039473	ENSMUST00000052449	Transcript	missense_variant	2003	1136	379	S/I	aGc/aTc	-	IMPACT=MODERATE	STRAND=1	VARIANT_CLASS=SNV	SYMBOL_SOURCE=MGI	BIOTYPE=protein_coding	CANONICAL=YES	TSL=1	CCDS=CCDS27931.1	ENSP=ENSMUSP00000061843	SWISSPROT=Q4G0F8	UNIPARC=UPI00001E37B3	SIFT=deleterious(0)	EXON=9/19	DOMAINS=hmmpanther:PTHR16426,hmmpanther:PTHR16426:SF14,Pfam_domain:PF14075	HGVSc=ENSMUST00000052449.5:c.1136G>T	HGVSp=ENSMUSP00000061843.5:p.Ser379Ile
Tumor_256_2	Vwa8	14_79180794_C/A	14:79180794	A	ENSMUSG00000058997	ENSMUST00000040990	Transcript	missense_variant	5146	5040	1680	D/E	gaC/gaA	-	IMPACT=MODERATE	STRAND=1	VARIANT_CLASS=SNV	SYMBOL_SOURCE=MGI	BIOTYPE=protein_coding	CANONICAL=YES	TSL=5	CCDS=CCDS49550.1	ENSP=ENSMUSP00000048925	SWISSPROT=Q8CC88	UNIPARC=UPI0001553729	SIFT=deleterious(0)	EXON=41/45	DOMAINS=hmmpanther:PTHR21610:SF9,hmmpanther:PTHR21610	HGVSc=ENSMUST00000040990.5:c.5040C>A	HGVSp=ENSMUSP00000048925.5:p.Asp1680Glu
Tumor_256_3	A430078G23Rik	8_3388932_G/T	8:3388932	T	ENSMUSG00000074497	ENSMUST00000098966	Transcript	stop_gained	1600	1288	430	E/*	Gaa/Taa	-	IMPACT=HIGH	STRAND=1	VARIANT_CLASS=SNV	SYMBOL_SOURCE=MGI	BIOTYPE=protein_coding	CANONICAL=YES	TSL=5	CCDS=CCDS52466.1	ENSP=ENSMUSP00000096566	TREMBL=E9Q7Y4	UNIPARC=UPI0000605B92	EXON=11/11	DOMAINS=hmmpanther:PTHR13944	HGVSc=ENSMUST00000098966.3:c.1288G>T	HGVSp=ENSMUSP00000096566.3:p.Glu430Ter
Tumor_256_3	Acacb	5_114229777_T/C	5:114229777	C	ENSMUSG00000042010	ENSMUST00000102582	Transcript	missense_variant	5135	4835	1612	L/P	cTg/cCg	-	IMPACT=MODERATE	STRAND=1	VARIANT_CLASS=SNV	SYMBOL_SOURCE=MGI	BIOTYPE=protein_coding	CANONICAL=YES	TSL=5	CCDS=CCDS19561.1	ENSP=ENSMUSP00000099642	SWISSPROT=E9Q4Z2	UNIPARC=UPI0000D77AB2	SIFT=deleterious(0)	EXON=36/53	DOMAINS=hmmpanther:PTHR18866,hmmpanther:PTHR18866:SF84,Pfam_domain:PF08326	HGVSc=ENSMUST00000102582.6:c.4835T>C	HGVSp=ENSMUSP00000099642.1:p.Leu1612Pro
Tumor_256_3	Adcy7	8_88325409_G/T	8:88325409	T	ENSMUSG00000031659	ENSMUST00000169037	Transcript	missense_variant	3381	2704	902	A/S	Gca/Tca	-	IMPACT=MODERATE	STRAND=1	VARIANT_CLASS=SNV	SYMBOL_SOURCE=MGI	BIOTYPE=protein_coding	CANONICAL=YES	TSL=1	CCDS=CCDS22509.1	ENSP=ENSMUSP00000130594	SWISSPROT=P51829	UNIPARC=UPI0000193271	SIFT=deleterious(0)	EXON=24/28	DOMAINS=PROSITE_profiles:PS50125,hmmpanther:PTHR11920,hmmpanther:PTHR11920:SF273,Pfam_domain:PF00211,Gene3D:3.30.70.1230,SMART_domains:SM00044,Superfamily_domains:SSF55073	HGVSc=ENSMUST00000169037.6:c.2704G>T	HGVSp=ENSMUSP00000130594.1:p.Ala902Ser
Tumor_256_3	Ccar2	14_70142527_G/T	14:70142527	T	ENSMUSG00000033712	ENSMUST00000035612	Transcript	missense_variant	1431	1210	404	R/S	Cgc/Agc	-	IMPACT=MODERATE	STRAND=-1	VARIANT_CLASS=SNV	SYMBOL_SOURCE=MGI	BIOTYPE=protein_coding	CANONICAL=YES	TSL=1	CCDS=CCDS49534.1	ENSP=ENSMUSP00000036924	SWISSPROT=Q8VDP4	UNIPARC=UPI00001D6F6A	SIFT=deleterious(0)	EXON=12/21	DOMAINS=hmmpanther:PTHR14304:SF12,hmmpanther:PTHR14304,Pfam_domain:PF14443	HGVSc=ENSMUST00000035612.5:c.1210C>A	HGVSp=ENSMUSP00000036924.5:p.Arg404Ser
Tumor_256_3	Cebpz	17_78922206_G/T	17:78922206	T	ENSMUSG00000024081	ENSMUST00000024885	Transcript	missense_variant	2758	2718	906	N/K	aaC/aaA	-	IMPACT=MODERATE	STRAND=-1	VARIANT_CLASS=SNV	SYMBOL_SOURCE=MGI	BIOTYPE=protein_coding	CANONICAL=YES	TSL=1	CCDS=CCDS28981.1	ENSP=ENSMUSP00000024885	UNIPARC=UPI00001C5ECE	SIFT=deleterious(0.04)	EXON=12/16	DOMAINS=hmmpanther:PTHR12048	HGVSc=ENSMUST00000024885.8:c.2718C>A	HGVSp=ENSMUSP00000024885.8:p.Asn906Lys
Tumor_256_3	Crlf2	5_109557002_C/T	5:109557002	T	ENSMUSG00000033467	ENSMUST00000044579	Transcript	stop_gained,splice_region_variant	452	342	114	W/*	tgG/tgA	-	IMPACT=HIGH	STRAND=-1	VARIANT_CLASS=SNV	SYMBOL_SOURCE=MGI	BIOTYPE=protein_coding	CANONICAL=YES	TSL=1	CCDS=CCDS19521.1	ENSP=ENSMUSP00000036326	UNIPARC=UPI00000E7552	EXON=3/8	DOMAINS=hmmpanther:PTHR23036:SF5,hmmpanther:PTHR23036,Superfamily_domains:SSF49265,Superfamily_domains:SSF49265	HGVSc=ENSMUST00000044579.10:c.342G>A	HGVSp=ENSMUSP00000036326.7:p.Trp114Ter
Tumor_256_3	Dennd4c	4_86825271_G/T	4:86825271	T	ENSMUSG00000038024	ENSMUST00000142837	Transcript	missense_variant	3349	3349	1117	D/Y	Gat/Tat	-	IMPACT=MODERATE	STRAND=1	VARIANT_CLASS=SNV	SYMBOL_SOURCE=MGI	BIOTYPE=protein_coding	CANONICAL=YES	TSL=1	CCDS=CCDS51218.2	ENSP=ENSMUSP00000123367	SWISSPROT=A6H8H2	UNIPARC=UPI0001574E93	SIFT=deleterious(0.01)	EXON=21/31	DOMAINS=hmmpanther:PTHR12296:SF17,hmmpanther:PTHR12296	HGVSc=ENSMUST00000142837.2:c.3349G>T	HGVSp=ENSMUSP00000123367.2:p.Asp1117Tyr
Tumor_256_3	Epha4	1_77380955_G/T	1:77380955	T	ENSMUSG00000026235	ENSMUST00000027451	Transcript	missense_variant	2462	2405	802	T/N	aCc/aAc	-	IMPACT=MODERATE	STRAND=-1	VARIANT_CLASS=SNV	SYMBOL_SOURCE=MGI	BIOTYPE=protein_coding	CANONICAL=YES	TSL=1	CCDS=CCDS35627.1	ENSP=ENSMUSP00000027451	SWISSPROT=Q03137	UNIPARC=UPI000019A3E7	SIFT=deleterious(0)	EXON=14/18	DOMAINS=PROSITE_profiles:PS50011,hmmpanther:PTHR24416:SF25,hmmpanther:PTHR24416,Pfam_domain:PF07714,Gene3D:1.10.510.10,SMART_domains:SM00219,PIRSF_domain:PIRSF000666,SMART_domains:SM00220,Superfamily_domains:SSF56112	HGVSc=ENSMUST00000027451.11:c.2405C>A	HGVSp=ENSMUSP00000027451.6:p.Thr802Asn
Tumor_256_3	Ms4a13	19_11191582_A/C	19:11191582	C	ENSMUSG00000057240	ENSMUST00000073380	Transcript	stop_gained	322	78	26	Y/*	taT/taG	-	IMPACT=HIGH	STRAND=-1	VARIANT_CLASS=SNV	SYMBOL_SOURCE=MGI	BIOTYPE=protein_coding	CANONICAL=YES	TSL=1	CCDS=CCDS29595.1	ENSP=ENSMUSP00000073095	SWISSPROT=Q5FWC3	UNIPARC=UPI00004C95DA	EXON=3/8	DOMAINS=Transmembrane_helices:TMhelix,hmmpanther:PTHR23320:SF42,hmmpanther:PTHR23320,Pfam_domain:PF04103	HGVSc=ENSMUST00000073380.11:c.78T>G	HGVSp=ENSMUSP00000073095.6:p.Tyr26Ter
Tumor_256_3	Nav3	10_109767208_G/T	10:109767208	T	ENSMUSG00000020181	ENSMUST00000032719	Transcript	stop_gained	3479	3479	1160	S/*	tCg/tAg	-	IMPACT=HIGH	STRAND=-1	VARIANT_CLASS=SNV	SYMBOL_SOURCE=MGI	BIOTYPE=protein_coding	CANONICAL=YES	TSL=5	CCDS=CCDS36054.1	ENSP=ENSMUSP00000032719	TREMBL=E9QMF5	UNIPARC=UPI00006090F6	EXON=15/39	DOMAINS=Low_complexity_(Seg):seg,hmmpanther:PTHR12784,hmmpanther:PTHR12784:SF18	HGVSc=ENSMUST00000032719.12:c.3479C>A	HGVSp=ENSMUSP00000032719.7:p.Ser1160Ter
Tumor_256_3	Nf1	11_79471488_G/T	11:79471488	T	ENSMUSG00000020716	ENSMUST00000071325	Transcript	missense_variant	4665	4490	1497	S/I	aGt/aTt	-	IMPACT=MODERATE	STRAND=1	VARIANT_CLASS=SNV	SYMBOL_SOURCE=MGI	BIOTYPE=protein_coding	CANONICAL=YES	TSL=2	CCDS=CCDS25119.1	ENSP=ENSMUSP00000071289	SWISSPROT=Q04690	UNIPARC=UPI000002710A	SIFT=deleterious(0.01)	EXON=34/58	DOMAINS=hmmpanther:PTHR10194:SF60,hmmpanther:PTHR10194,Gene3D:1.10.494.10,SMART_domains:SM00323,Superfamily_domains:SSF48350	HGVSc=ENSMUST00000071325.7:c.4490G>T	HGVSp=ENSMUSP00000071289.2:p.Ser1497Ile
Tumor_256_3	Ppp6r3	19_3457008_G/T	19:3457008	T	ENSMUSG00000024908	ENSMUST00000113997	Transcript	missense_variant	2877	2614	872	P/T	Cct/Act	-	IMPACT=MODERATE	STRAND=-1	VARIANT_CLASS=SNV	SYMBOL_SOURCE=MGI	BIOTYPE=protein_coding	CANONICAL=YES	TSL=5	CCDS=CCDS50341.1	ENSP=ENSMUSP00000109630	TREMBL=G5E8R4	UNIPARC=UPI00004757CF	SIFT=deleterious(0)	EXON=24/24	DOMAINS=hmmpanther:PTHR12634:SF12,hmmpanther:PTHR12634	HGVSc=ENSMUST00000113997.7:c.2614C>A	HGVSp=ENSMUSP00000109630.2:p.Pro872Thr
Tumor_256_3	Rnaseh1	12_28649794_A/G	12:28649794	G	ENSMUSG00000020630	ENSMUST00000020959	Transcript	missense_variant	193	106	36	R/G	Agg/Ggg	-	IMPACT=MODERATE	STRAND=1	VARIANT_CLASS=SNV	SYMBOL_SOURCE=MGI	BIOTYPE=protein_coding	CANONICAL=YES	TSL=1	CCDS=CCDS25852.1	ENSP=ENSMUSP00000020959	TREMBL=E9QLN8	UNIPARC=UPI00000219A2	SIFT=deleterious(0.01)	EXON=1/8	DOMAINS=hmmpanther:PTHR10642:SF0,hmmpanther:PTHR10642,Gene3D:3bsuA00,Pfam_domain:PF01693,PIRSF_domain:PIRSF036852,Superfamily_domains:SSF55658	HGVSc=ENSMUST00000020959.7:c.106A>G	HGVSp=ENSMUSP00000020959.7:p.Arg36Gly
Tumor_256_3	Slc5a3	16_92078131_G/T	16:92078131	T	ENSMUSG00000089774	ENSMUST00000113975	Transcript	missense_variant	1571	1075	359	V/F	Gtt/Ttt	-	IMPACT=MODERATE	STRAND=1	VARIANT_CLASS=SNV	SYMBOL_SOURCE=MGI	BIOTYPE=protein_coding	CANONICAL=YES	TSL=1	CCDS=CCDS37403.1	ENSP=ENSMUSP00000109608	SWISSPROT=Q9JKZ2	UNIPARC=UPI00000267F6	SIFT=deleterious(0)	EXON=2/2	DOMAINS=Transmembrane_helices:TMhelix,PROSITE_profiles:PS50283,hmmpanther:PTHR11819:SF123,hmmpanther:PTHR11819,TIGRFAM_domain:TIGR00813,Pfam_domain:PF00474	HGVSc=ENSMUST00000113975.2:c.1075G>T	HGVSp=ENSMUSP00000109608.2:p.Val359Phe
Tumor_256_3	Spr	6_85137115_T/A	6:85137115	A	ENSMUSG00000033735	ENSMUST00000045986	Transcript	splice_acceptor_variant	-	-	-	-	-	-	IMPACT=HIGH	STRAND=-1	VARIANT_CLASS=SNV	SYMBOL_SOURCE=MGI	BIOTYPE=protein_coding	CANONICAL=YES	TSL=1	CCDS=CCDS51826.1	ENSP=ENSMUSP00000048111	TREMBL=Q91XH5	UNIPARC=UPI000002951B	INTRON=1/2	HGVSc=ENSMUST00000045986.7:c.308-2A>T
Tumor_256_3	Tmc6	11_117770516_G/T	11:117770516	T	ENSMUSG00000025572	ENSMUST00000026659	Transcript	missense_variant	2014	1837	613	P/T	Cct/Act	-	IMPACT=MODERATE	STRAND=-1	VARIANT_CLASS=SNV	SYMBOL_SOURCE=MGI	BIOTYPE=protein_coding	CANONICAL=YES	TSL=1	CCDS=CCDS25687.1	ENSP=ENSMUSP00000026659	TREMBL=B1ATB3	UNIPARC=UPI000024DCEF	SIFT=deleterious(0)	EXON=15/20	DOMAINS=Transmembrane_helices:TMhelix,hmmpanther:PTHR23302,hmmpanther:PTHR23302:SF4,Pfam_domain:PF07810	HGVSc=ENSMUST00000026659.8:c.1837C>A	HGVSp=ENSMUSP00000026659.3:p.Pro613Thr
Tumor_256_3	Wdr45	X_7725961_A/T	X:7725961	T	ENSMUSG00000039382	ENSMUST00000043045	Transcript	missense_variant	442	266	89	K/M	aAg/aTg	-	IMPACT=MODERATE	STRAND=1	VARIANT_CLASS=SNV	SYMBOL_SOURCE=MGI	BIOTYPE=protein_coding	CANONICAL=YES	TSL=1	CCDS=CCDS29970.1	ENSP=ENSMUSP00000041456	SWISSPROT=Q91VM3	UNIPARC=UPI00000291D8	SIFT=deleterious(0.01)	EXON=5/11	DOMAINS=hmmpanther:PTHR11227:SF26,hmmpanther:PTHR11227,Gene3D:2.130.10.10,Superfamily_domains:SSF50978	HGVSc=ENSMUST00000043045.7:c.266A>T	HGVSp=ENSMUSP00000041456.2:p.Lys89Met
Tumor_256_3	Wfs1	5_36971607_T/G	5:36971607	G	ENSMUSG00000039474	ENSMUST00000043964	Transcript	missense_variant	1163	818	273	E/A	gAg/gCg	-	IMPACT=MODERATE	STRAND=-1	VARIANT_CLASS=SNV	SYMBOL_SOURCE=MGI	BIOTYPE=protein_coding	CANONICAL=YES	TSL=1	CCDS=CCDS19245.1	ENSP=ENSMUSP00000048053	SWISSPROT=P56695	TREMBL=Q3TDI2	UNIPARC=UPI0000025B2A	SIFT=deleterious(0.04)	EXON=7/8	DOMAINS=Low_complexity_(Seg):seg,hmmpanther:PTHR13098	HGVSc=ENSMUST00000043964.11:c.818A>C	HGVSp=ENSMUSP00000048053.6:p.Glu273Ala
Tumor_256_3	Zfp606	7_12492743_G/T	7:12492743	T	ENSMUSG00000030386	ENSMUST00000098822	Transcript	stop_gained	1256	790	264	E/*	Gaa/Taa	-	IMPACT=HIGH	STRAND=1	VARIANT_CLASS=SNV	SYMBOL_SOURCE=MGI	BIOTYPE=protein_coding	CANONICAL=YES	TSL=1	CCDS=CCDS20810.1	ENSP=ENSMUSP00000096421	TREMBL=Q7TSV0	UNIPARC=UPI000019C774	EXON=7/7	DOMAINS=hmmpanther:PTHR24377,hmmpanther:PTHR24377:SF278	HGVSc=ENSMUST00000098822.8:c.790G>T	HGVSp=ENSMUSP00000096421.3:p.Glu264Ter
Tumor_256_3	Pdgfb	15_79997649_G/-	15:79997649	-	ENSMUSG00000000489	ENSMUST00000000500	Transcript	frameshift_variant	1467	657	219	P/X	ccC/cc	-	IMPACT=HIGH	STRAND=-1	VARIANT_CLASS=deletion	SYMBOL_SOURCE=MGI	BIOTYPE=protein_coding	CANONICAL=YES	TSL=1	CCDS=CCDS27656.1	ENSP=ENSMUSP00000000500	UNIPARC=UPI0000020AA9	EXON=6/7	DOMAINS=Low_complexity_(Seg):seg,hmmpanther:PTHR11633,hmmpanther:PTHR11633:SF2	HGVSc=ENSMUST00000000500.6:c.657delC	HGVSp=ENSMUSP00000000500.6:p.Gly221AlafsTer15
Tumor_256_3	Rspo1	4_125007234_G/T	4:125007234	T	ENSMUSG00000028871	ENSMUST00000030687	Transcript	missense_variant	856	374	125	C/F	tGc/tTc	-	IMPACT=MODERATE	STRAND=1	VARIANT_CLASS=SNV	SYMBOL_SOURCE=MGI	BIOTYPE=protein_coding	CANONICAL=YES	TSL=1	CCDS=CCDS18633.1	ENSP=ENSMUSP00000030687	TREMBL=B1ASC1	UNIPARC=UPI0000023015	SIFT=deleterious(0)	EXON=4/6	DOMAINS=hmmpanther:PTHR23275:SF33,hmmpanther:PTHR23275,Gene3D:2.10.220.10,SMART_domains:SM00261,Superfamily_domains:SSF57184	HGVSc=ENSMUST00000030687.7:c.374G>T	HGVSp=ENSMUSP00000030687.7:p.Cys125Phe
	Multiple independent hits
	Multiple independent hits but only in unmatched tumors
	Cancer gene, one hit
