# Supplementary material for: Epigenetic loss of heterozygosity of Apc and an inflammation-associated mutational signature detected in Lrig1+/−-driven murine colonic adenomas
Source: BMC Cancer. 2020 Feb 14;20:126. doi: 10.1186/s12885-020-6616-y (PMC7023705; doi:10.1186/s12885-020-6616-y)
Supplement: Supplementary file 3 — Additional file 3. Raw RNA-Seq results for in Lrig1-Cre/+;Apcfl/+ colonic adenomas vs. wildtype colon. [file 12885_2020_6616_MOESM3_ESM.xls]

## Sheet: Lrig1Apcflox_RNAseq
			Tumor vs. Wild type
Gene Name	Ensemble id	baseMean	log2FoldChange	lfcSE	stat	pvalue	padj
0610009L18Rik	ENSMUSG00000043644	22.5113	1.55814	0.685384	2.27338	0.0230034	0.0475104
0610009O20Rik	ENSMUSG00000024442	826.448	-0.577503	0.275079	-2.09941	0.0357812	0.069261
0610012G03Rik	ENSMUSG00000107002	176.569	1.4703	0.37963	3.87297	0.000107519	0.000415405
0610030E20Rik	ENSMUSG00000058706	768.913	-1.24102	0.214123	-5.79586	6.79726e-09	5.68978e-08
0610037L13Rik	ENSMUSG00000028608	664.065	-0.411261	0.176717	-2.32723	0.0199528	0.0420738
0610040J01Rik	ENSMUSG00000060512	1933.16	1.37041	0.283231	4.83849	1.30831e-06	7.28723e-06
1110004F10Rik	ENSMUSG00000030663	2924.76	2.12592	0.399167	5.3259	1.00453e-07	6.90949e-07
1110008F13Rik	ENSMUSG00000027637	522.682	1.12399	0.207948	5.40515	6.47555e-08	4.58983e-07
1110008P14Rik	ENSMUSG00000039195	466.58	0.675428	0.261897	2.57898	0.00990911	0.0229554
1110012L19Rik	ENSMUSG00000045237	351.392	1.96497	0.306092	6.41954	1.36686e-10	1.50771e-09
1110032A03Rik	ENSMUSG00000037971	321.182	-1.66505	0.503549	-3.30662	0.000944276	0.0029117
1110032F04Rik	ENSMUSG00000046999	18.3767	2.23102	0.896057	2.48982	0.0127809	0.0286107
1110034G24Rik	ENSMUSG00000044991	267.179	2.00891	0.451154	4.45283	8.47467e-06	4.10643e-05
1110037F02Rik	ENSMUSG00000040720	1532.53	-0.390449	0.196734	-1.98465	0.0471833	0.0877933
1110038F14Rik	ENSMUSG00000063236	431.195	1.25151	0.301648	4.14892	3.34043e-05	0.000143271
1110051M20Rik	ENSMUSG00000040591	243.185	1.36285	0.613167	2.22264	0.0262399	0.0532085
1110059E24Rik	ENSMUSG00000035171	1181.33	-1.03342	0.458434	-2.25424	0.0241814	0.0496161
1110059G10Rik	ENSMUSG00000032551	342.602	1.12647	0.213148	5.28492	1.25763e-07	8.48196e-07
1110065P20Rik	ENSMUSG00000078570	69.9835	3.23448	0.540893	5.97989	2.23288e-09	2.01182e-08
1190002N15Rik	ENSMUSG00000045414	416.023	-0.850037	0.385403	-2.20558	0.0274134	0.0551895
1190007I07Rik	ENSMUSG00000063320	175.893	1.03411	0.317291	3.2592	0.00111728	0.00337109
1500009C09Rik	ENSMUSG00000068099	105.374	4.63352	0.905867	5.11501	3.1372e-07	1.95696e-06
1500011B03Rik	ENSMUSG00000072694	152.557	1.84388	0.443924	4.15359	3.27294e-05	0.000140524
1600002H07Rik	ENSMUSG00000024118	208.291	0.848472	0.240748	3.52432	0.000424576	0.00142998
1600002K03Rik	ENSMUSG00000035595	174.499	2.40339	0.3722	6.45726	1.06618e-10	1.19302e-09
1700001K19Rik	ENSMUSG00000056508	11.2705	-2.2257	0.759182	-2.93171	0.00337099	0.00889947
1700011E24Rik	ENSMUSG00000036557	2.90801	-2.76673	1.29592	-2.13496	0.032764	0.0642377
1700011H14Rik	ENSMUSG00000021850	15.6818	-4.06298	1.10326	-3.68272	0.000230763	0.000826089
1700015E13Rik	ENSMUSG00000042800	13.6061	-4.772	1.24255	-3.84048	0.000122796	0.000467987
1700017B05Rik	ENSMUSG00000032300	1713.31	1.36904	0.313929	4.36099	1.29474e-05	6.02397e-05
1700019D03Rik	ENSMUSG00000043629	293.939	-2.04501	0.636719	-3.21179	0.00131912	0.00389067
1700021F05Rik	ENSMUSG00000019797	542.055	0.801259	0.280373	2.85783	0.00426552	0.0109555
1700024P16Rik	ENSMUSG00000078612	211.651	-3.78006	0.784355	-4.81933	1.44044e-06	7.9714e-06
1700028J19Rik	ENSMUSG00000038782	32.7738	-2.0406	0.528928	-3.858	0.000114319	0.000438244
1700028K03Rik	ENSMUSG00000089798	10.7188	-3.3746	1.02351	-3.29709	0.000976928	0.00300214
1700029H14Rik	ENSMUSG00000031452	3.79548	-2.44259	1.1686	-2.09018	0.0366017	0.0706058
1700029I15Rik	ENSMUSG00000044916	40.066	-2.71702	0.539639	-5.03489	4.78125e-07	2.87883e-06
1700030J22Rik	ENSMUSG00000031847	62.7406	-0.998134	0.44135	-2.26155	0.0237254	0.0488151
1700034I23Rik	ENSMUSG00000074619	6.74773	-4.22756	1.20362	-3.51237	0.000444131	0.00148906
1700034J05Rik	ENSMUSG00000040163	25.4839	-6.87608	1.20349	-5.71348	1.10692e-08	8.96228e-08
1700040L02Rik	ENSMUSG00000019945	37.7745	-1.51851	0.476169	-3.18901	0.00142763	0.00416769
1700048O20Rik	ENSMUSG00000043773	4.98474	-2.23399	1.02579	-2.17783	0.029419	0.058604
1700049G17Rik	ENSMUSG00000070709	175.152	-1.22941	0.424316	-2.89739	0.00376279	0.00978627
1700066B19Rik	ENSMUSG00000073598	1010.84	1.01132	0.449699	2.24888	0.0245202	0.0502092
1700066M21Rik	ENSMUSG00000038323	191.528	0.660543	0.260482	2.53585	0.0112175	0.0256111
1700109H08Rik	ENSMUSG00000008307	85.1046	-4.0213	0.543613	-7.39735	1.38924e-13	2.28699e-12
1700123O20Rik	ENSMUSG00000040822	769.568	1.14527	0.260767	4.39192	1.12355e-05	5.30835e-05
1810011H11Rik	ENSMUSG00000041707	16.5273	2.37359	0.952611	2.49167	0.0127143	0.0284852
1810013L24Rik	ENSMUSG00000022507	1551.75	-0.953239	0.267574	-3.56253	0.000367304	0.00125658
1810022K09Rik	ENSMUSG00000078784	528.193	1.28471	0.344693	3.72712	0.000193677	0.000704952
1810026J23Rik	ENSMUSG00000048429	854.535	0.804051	0.188265	4.27084	1.9474e-05	8.77302e-05
1810030O07Rik	ENSMUSG00000044148	1008.65	-0.62058	0.188228	-3.29696	0.00097739	0.003003
1810032O08Rik	ENSMUSG00000020812	129.835	1.14845	0.307939	3.72947	0.000191884	0.000699523
1810037I17Rik	ENSMUSG00000054091	1137.11	1.20752	0.398383	3.03106	0.00243696	0.00670545
1810046K07Rik	ENSMUSG00000036027	19.25	-4.25124	1.01816	-4.17543	2.97428e-05	0.000128925
1810055G02Rik	ENSMUSG00000035372	500.41	-0.926167	0.189413	-4.88968	1.00999e-06	5.74352e-06
1810065E05Rik	ENSMUSG00000013653	4426.18	-4.24671	1.26996	-3.34396	0.000825911	0.00258988
2010107E04Rik	ENSMUSG00000021290	2253.81	2.43548	0.352775	6.90377	5.06389e-12	6.8533e-11
2010107G23Rik	ENSMUSG00000020083	253.32	1.95355	0.336468	5.80607	6.3957e-09	5.37854e-08
2010111I01Rik	ENSMUSG00000021458	1885.58	-0.51692	0.244782	-2.11176	0.0347071	0.0674464
2210408I21Rik	ENSMUSG00000071252	103.675	-1.06434	0.427575	-2.48924	0.0128015	0.0286451
2310009B15Rik	ENSMUSG00000079283	113.06	0.792327	0.348409	2.27413	0.0229583	0.0474405
2310011J03Rik	ENSMUSG00000020133	880.204	2.15881	0.331758	6.50718	7.65765e-11	8.79225e-10
2310022B05Rik	ENSMUSG00000031983	1037.12	0.546656	0.269661	2.0272	0.0426422	0.0805216
2310030G06Rik	ENSMUSG00000032062	429.918	0.990376	0.353073	2.80502	0.00503141	0.0126884
2310035C23Rik	ENSMUSG00000026319	2671.63	-2.09998	0.484452	-4.33475	1.45928e-05	6.72283e-05
2310036O22Rik	ENSMUSG00000041203	1569.18	1.33255	0.280148	4.75658	1.96902e-06	1.06327e-05
2310039H08Rik	ENSMUSG00000062619	336.006	1.64825	0.317307	5.1945	2.05273e-07	1.32991e-06
2410004B18Rik	ENSMUSG00000036873	309.959	0.686491	0.297375	2.3085	0.0209713	0.0438747
2410015M20Rik	ENSMUSG00000049760	1199.19	2.4451	0.31659	7.72324	1.13408e-14	2.13704e-13
2410016O06Rik	ENSMUSG00000046791	393.832	1.26534	0.235629	5.37005	7.87157e-08	5.50503e-07
2410131K14Rik	ENSMUSG00000032840	543.517	1.79636	0.339901	5.28494	1.25743e-07	8.48196e-07
2510002D24Rik	ENSMUSG00000071632	299.795	0.510247	0.213033	2.39515	0.0166135	0.0358923
2610001J05Rik	ENSMUSG00000052419	1001.09	1.6452	0.20585	7.99223	1.32522e-15	2.78039e-14
2610002M06Rik	ENSMUSG00000031242	924.619	-0.517374	0.223228	-2.31769	0.0204663	0.0429952
2610020H08Rik	ENSMUSG00000030924	175.073	-1.79724	0.343136	-5.23768	1.62604e-07	1.07398e-06
2610301B20Rik	ENSMUSG00000059482	187.755	0.982787	0.284221	3.45782	0.000544565	0.00178607
2610507B11Rik	ENSMUSG00000010277	9100.56	-0.989876	0.214851	-4.60728	4.0798e-06	2.07767e-05
2610524H06Rik	ENSMUSG00000092486	146.397	2.96652	0.52188	5.6843	1.31351e-08	1.04933e-07
2610528J11Rik	ENSMUSG00000028536	1204.15	-1.79146	0.551276	-3.24966	0.00115544	0.00346887
2700029M09Rik	ENSMUSG00000038005	643.725	1.36282	0.295534	4.61138	4.00008e-06	2.04091e-05
2700049A03Rik	ENSMUSG00000034601	444.188	-1.01848	0.366992	-2.77522	0.00551639	0.0137328
2700060E02Rik	ENSMUSG00000021807	2292.18	1.97282	0.265689	7.4253	1.12521e-13	1.86743e-12
2700081O15Rik	ENSMUSG00000053080	651.691	1.84963	0.499907	3.69995	0.000215638	0.000776555
2700094K13Rik	ENSMUSG00000076437	778.793	3.05523	0.316221	9.6617	4.38543e-22	1.86421e-20
2700097O09Rik	ENSMUSG00000062198	222.344	-0.986654	0.273659	-3.60541	0.000311663	0.00108469
2810004N23Rik	ENSMUSG00000031984	594.565	0.905199	0.291098	3.1096	0.00187339	0.00530908
2810021J22Rik	ENSMUSG00000020491	152.746	-0.647686	0.294485	-2.19938	0.0278506	0.0559382
2810403A07Rik	ENSMUSG00000028060	2240.19	-1.06759	0.19297	-5.53242	3.15838e-08	2.35016e-07
2810408A11Rik	ENSMUSG00000018570	232.907	0.969473	0.477783	2.02911	0.0424473	0.0802001
2810417H13Rik	ENSMUSG00000040204	1345.57	0.909208	0.382903	2.37451	0.0175721	0.0376882
2810474O19Rik	ENSMUSG00000032712	1583.56	-1.61476	0.208651	-7.73902	1.00184e-14	1.89662e-13
2900026A02Rik	ENSMUSG00000051339	3493.51	-1.68094	0.25713	-6.53733	6.26265e-11	7.28301e-10
3010026O09Rik	ENSMUSG00000020381	34.8415	-1.04691	0.496155	-2.11005	0.0348545	0.0677086
3110001I22Rik	ENSMUSG00000079737	131.647	-1.21201	0.333307	-3.63631	0.000276573	0.000972965
3110043O21Rik	ENSMUSG00000028300	516.321	0.602445	0.228306	2.63877	0.00832084	0.019705
3110062M04Rik	ENSMUSG00000046806	66.3323	-0.889286	0.358254	-2.48228	0.0130544	0.0291269
3110079O15Rik	ENSMUSG00000026258	6.53193	-4.16417	1.28912	-3.23023	0.00123689	0.0036842
3110082I17Rik	ENSMUSG00000053553	280.368	1.38141	0.335419	4.11844	3.81438e-05	0.000162061
3300002I08Rik	ENSMUSG00000063364	20.8794	-1.25494	0.626427	-2.00332	0.0451426	0.0845664
3425401B19Rik	ENSMUSG00000071540	6.26597	-3.1947	1.2558	-2.54395	0.0109608	0.0251094
3632451O06Rik	ENSMUSG00000036242	47.2499	-1.82139	0.603658	-3.01726	0.00255074	0.00698899
4732456N10Rik	ENSMUSG00000048699	385.381	5.04769	0.58314	8.65604	4.88427e-18	1.38297e-16
4833420G17Rik	ENSMUSG00000062822	712.087	-0.728816	0.339078	-2.1494	0.0316024	0.0623357
4833439L19Rik	ENSMUSG00000025871	3942.89	-1.42679	0.290095	-4.91835	8.72778e-07	5.02287e-06
4921506M07Rik	ENSMUSG00000046782	158.25	-1.94821	0.314454	-6.19552	5.80925e-10	5.78827e-09
4921507P07Rik	ENSMUSG00000029828	25.9217	-1.40915	0.562159	-2.50667	0.0121873	0.0274783
4921513D11Rik	ENSMUSG00000066944	4.27307	-2.4199	1.20527	-2.00776	0.0446687	0.0837461
4921522P10Rik	ENSMUSG00000040467	11.1406	-4.05655	1.0687	-3.79578	0.000147181	0.000550736
4921524J17Rik	ENSMUSG00000036934	244.318	1.95381	0.437614	4.46468	8.01887e-06	3.9065e-05
4921536K21Rik	ENSMUSG00000020434	45.2557	-2.30398	0.624124	-3.69155	0.000222893	0.000800381
4930404N11Rik	ENSMUSG00000020234	13.7241	-2.92473	0.7446	-3.92792	8.56837e-05	0.000336798
4930427A07Rik	ENSMUSG00000037466	746.575	0.69203	0.325055	2.12897	0.0332571	0.0650401
4930430F08Rik	ENSMUSG00000046567	89.1533	0.787905	0.346237	2.27563	0.0228684	0.0472729
4930444P10Rik	ENSMUSG00000067795	22.5636	4.59527	1.1315	4.06123	4.88155e-05	0.000202488
4930447A16Rik	ENSMUSG00000022288	8.26326	-3.46882	1.26008	-2.75285	0.00590798	0.0145872
4930453N24Rik	ENSMUSG00000059920	791.591	0.561844	0.189307	2.9679	0.0029984	0.00804895
4930518I15Rik	ENSMUSG00000074629	50.1373	-3.27369	0.710146	-4.60988	4.02897e-06	2.05436e-05
4930524J08Rik	ENSMUSG00000035364	23.9913	2.35762	0.808351	2.91658	0.00353889	0.00926463
4930550C14Rik	ENSMUSG00000005131	6.57759	-2.27532	1.00228	-2.27014	0.0231993	0.0478474
4930562C15Rik	ENSMUSG00000022518	11.8334	-4.22895	0.927359	-4.56021	5.11021e-06	2.56392e-05
4930563M21Rik	ENSMUSG00000050702	2.55571	-2.54531	1.28705	-1.97764	0.0479697	0.0890834
4930579G24Rik	ENSMUSG00000027811	122.615	1.47419	0.5076	2.90424	0.00368146	0.00959465
4930595D18Rik	ENSMUSG00000083193	7.41023	-3.80715	1.28309	-2.96717	0.0030055	0.00806536
4931406C07Rik	ENSMUSG00000031938	2222.12	-1.80299	0.388459	-4.64139	3.46078e-06	1.78987e-05
4931406P16Rik	ENSMUSG00000066571	461.016	-0.690306	0.24828	-2.78035	0.00543003	0.0135551
4931428F04Rik	ENSMUSG00000014837	87.0371	1.66074	0.48602	3.41702	0.000633107	0.00203869
4932438A13Rik	ENSMUSG00000037270	3373.55	-2.97287	0.312581	-9.51072	1.89341e-21	7.53707e-20
4932438H23Rik	ENSMUSG00000039851	16.8169	-2.37184	1.07337	-2.20971	0.0271252	0.0546837
4933400A11Rik	ENSMUSG00000055357	18.7967	-6.15308	1.26083	-4.88018	1.0599e-06	5.99802e-06
4933408B17Rik	ENSMUSG00000049357	15.5513	-2.35793	0.756053	-3.11874	0.00181628	0.00516431
4933411K16Rik	ENSMUSG00000090369	9.84977	-2.83205	0.84639	-3.34603	0.000819781	0.00257314
4933425L06Rik	ENSMUSG00000021718	2.80873	-2.68186	1.29567	-2.06986	0.0384655	0.07366
5031439G07Rik	ENSMUSG00000036046	2352.6	1.30498	0.350219	3.72618	0.000194407	0.000707453
5330417C22Rik	ENSMUSG00000040412	3561.98	-4.05908	0.596929	-6.79994	1.04663e-11	1.3654e-10
5430421N21Rik	ENSMUSG00000067613	9.78889	3.48953	1.21127	2.88089	0.00396548	0.0102642
5730409E04Rik	ENSMUSG00000073755	28.9164	1.0283	0.531282	1.93551	0.0529277	0.0970729
5730522E02Rik	ENSMUSG00000032985	9.4483	-3.22304	1.05996	-3.04072	0.00236017	0.0065195
5730559C18Rik	ENSMUSG00000041605	2456.48	-1.0736	0.444518	-2.4152	0.0157267	0.0342445
5730596B20Rik	ENSMUSG00000056468	55.5735	-3.95702	0.513852	-7.7007	1.35318e-14	2.51785e-13
6030419C18Rik	ENSMUSG00000066607	64.4537	5.84447	1.05567	5.53627	3.08975e-08	2.30542e-07
6330403A02Rik	ENSMUSG00000053963	16.1604	-2.30218	1.05285	-2.18662	0.0287702	0.0574733
6330408A02Rik	ENSMUSG00000070814	192.612	-1.43517	0.399974	-3.58817	0.000333007	0.00115086
6330409D20Rik	ENSMUSG00000009551	3.53606	-2.83532	1.14309	-2.4804	0.0131234	0.0292648
6430548M08Rik	ENSMUSG00000031824	1115.02	-1.03598	0.530677	-1.95218	0.0509166	0.0938602
6430550D23Rik	ENSMUSG00000074646	25.1173	-3.36131	0.610356	-5.50713	3.6473e-08	2.69182e-07
6430573F11Rik	ENSMUSG00000039620	103.176	1.02174	0.530892	1.92457	0.0542829	0.0990895
8030462N17Rik	ENSMUSG00000047466	440.132	-1.11716	0.211012	-5.29428	1.19487e-07	8.0933e-07
9030624J02Rik	ENSMUSG00000030982	1124.5	-0.455128	0.197279	-2.30703	0.0210532	0.0440292
9130011E15Rik	ENSMUSG00000039901	598.618	-0.80385	0.2305	-3.48742	0.000487703	0.0016208
9130230L23Rik	ENSMUSG00000054598	83.7279	-1.95411	0.95676	-2.04242	0.0411094	0.0780073
9130401M01Rik	ENSMUSG00000101892	154.329	1.26575	0.502374	2.51955	0.0117505	0.0266116
9230110C19Rik	ENSMUSG00000053070	63.8769	2.20955	0.700391	3.15474	0.00160642	0.00462742
9330151L19Rik	ENSMUSG00000097061	120.787	-2.36877	0.336037	-7.04912	1.80056e-12	2.62443e-11
9330161L09Rik	ENSMUSG00000055271	9.41408	-1.68764	0.787795	-2.14223	0.0321749	0.063245
9430016H08Rik	ENSMUSG00000025971	328.11	0.568829	0.246172	2.31069	0.0208499	0.0436741
9530003J23Rik	ENSMUSG00000020177	22.4775	2.48828	1.28807	1.93179	0.0533857	0.0977477
9530068E07Rik	ENSMUSG00000036275	3991.61	0.838666	0.197416	4.24822	2.15472e-05	9.62704e-05
9530077C05Rik	ENSMUSG00000036411	13.0599	-2.67612	1.04681	-2.55645	0.0105745	0.0243067
9830147E19Rik	ENSMUSG00000074158	111.051	-1.32225	0.364171	-3.63085	0.000282485	0.000991622
9930012K11Rik	ENSMUSG00000044551	93.8601	1.32911	0.383488	3.46585	0.000528556	0.00173741
9930021J03Rik	ENSMUSG00000046138	1592.02	-2.39126	0.227358	-10.5176	7.16885e-26	4.24422e-24
9930111J21Rik1	ENSMUSG00000069893	58.9147	-2.22261	0.562729	-3.94969	7.82514e-05	0.000310507
9930111J21Rik2	ENSMUSG00000069892	149.946	-1.08748	0.525969	-2.06757	0.03868	0.0739925
A1cf	ENSMUSG00000052595	757.25	-3.24779	0.745936	-4.35398	1.33685e-05	6.1974e-05
A230046K03Rik	ENSMUSG00000034560	1031.64	-0.477558	0.247997	-1.92566	0.0541465	0.0988817
A230050P20Rik	ENSMUSG00000038884	335.659	1.1513	0.485864	2.3696	0.0178073	0.0381248
A230072I06Rik	ENSMUSG00000074473	3.61474	-2.36033	1.15796	-2.03835	0.0415151	0.0786487
A330017A19Rik	ENSMUSG00000073388	10.1696	-3.14864	0.842753	-3.73613	0.000186871	0.000684002
A430005L14Rik	ENSMUSG00000047613	439.676	2.53728	0.235771	10.7616	5.2247e-27	3.37553e-25
A430033K04Rik	ENSMUSG00000056014	253.882	-1.25616	0.336473	-3.73331	0.000188979	0.000690631
A430078G23Rik	ENSMUSG00000074497	18.2569	-2.96738	1.0831	-2.73971	0.0061494	0.0151031
A4gnt	ENSMUSG00000037953	353.371	-4.02253	0.775411	-5.18761	2.13006e-07	1.37399e-06
A530064D06Rik	ENSMUSG00000043939	14.4994	3.92985	1.18119	3.32703	0.000877756	0.00273193
A530084C06Rik	ENSMUSG00000090863	42.9101	2.20912	0.643895	3.43087	0.000601641	0.00194893
A630001G21Rik	ENSMUSG00000052760	217.23	-1.03862	0.494486	-2.10041	0.0356926	0.0691071
A830010M20Rik	ENSMUSG00000044060	355.673	-0.908364	0.272117	-3.33813	0.000843437	0.00263722
A830073O21Rik	ENSMUSG00000091890	10.0994	-2.87686	1.03793	-2.77172	0.00557603	0.0138653
A930002H24Rik	ENSMUSG00000045506	5.74874	-2.59582	1.02333	-2.53665	0.0111918	0.0255594
A930009A15Rik	ENSMUSG00000092210	6.97844	-2.52562	0.98317	-2.56885	0.0102037	0.0235473
A930011G23Rik	ENSMUSG00000089809	7.23984	-2.88149	1.09579	-2.62961	0.00854818	0.0201905
AA386476	ENSMUSG00000074357	12.0914	-1.79109	0.850569	-2.10576	0.0352256	0.068348
AA415398	ENSMUSG00000087385	45.4626	-1.43422	0.419917	-3.41548	0.000636695	0.00204741
AA474331	ENSMUSG00000096687	129.463	1.59045	0.578125	2.75106	0.00594036	0.0146516
AA474408	ENSMUSG00000073867	49.6617	-3.23049	0.478726	-6.74809	1.49804e-11	1.90543e-10
AA986860	ENSMUSG00000042510	1002.27	1.1132	0.412564	2.69825	0.00697057	0.0168454
Aacs	ENSMUSG00000029482	2659.43	1.02076	0.375122	2.72115	0.00650551	0.0158747
Aadac	ENSMUSG00000027761	137.362	-2.62881	1.26281	-2.0817	0.0373695	0.0719078
Aagab	ENSMUSG00000037257	1258.56	0.671195	0.309957	2.16544	0.0303538	0.0602451
Aak1	ENSMUSG00000057230	537.402	-2.529	0.463041	-5.46172	4.71549e-08	3.4182e-07
Aamp	ENSMUSG00000006299	1988.02	2.02235	0.172449	11.7272	9.24776e-32	9.46935e-30
Aar2	ENSMUSG00000027628	871.708	1.11199	0.189287	5.87461	4.23846e-09	3.64534e-08
Aars	ENSMUSG00000031960	3913.44	0.643409	0.137789	4.66951	3.0192e-06	1.58056e-05
Aars2	ENSMUSG00000023938	479.203	0.688418	0.226666	3.03714	0.00238833	0.00658835
Aasdh	ENSMUSG00000055923	219.456	-1.01249	0.343546	-2.94718	0.00320687	0.00853122
Aasdhppt	ENSMUSG00000025894	692.264	1.64764	0.338358	4.86953	1.11864e-06	6.30192e-06
Aatk	ENSMUSG00000025375	14.9795	1.98597	0.88508	2.24382	0.0248437	0.0507885
Abca1	ENSMUSG00000015243	2050.16	2.0216	0.708054	2.85514	0.00430176	0.0110364
Abca12	ENSMUSG00000050296	901.636	-10.1542	0.549971	-18.4632	4.08658e-76	5.11797e-73
Abca13	ENSMUSG00000004668	149.226	-2.51418	0.813068	-3.09222	0.00198667	0.00558829
Abca7	ENSMUSG00000035722	1131.24	-0.836622	0.408562	-2.04772	0.0405873	0.0771086
Abcb1a	ENSMUSG00000040584	2492.07	-2.25083	1.07365	-2.09643	0.0360444	0.0696958
Abcb6	ENSMUSG00000026198	27.512	-2.16464	0.785687	-2.7551	0.00586747	0.0144981
Abcb7	ENSMUSG00000031333	1393.42	-0.841567	0.192236	-4.37778	1.19897e-05	5.62062e-05
Abcb9	ENSMUSG00000029408	244.977	0.97671	0.451965	2.16103	0.0306929	0.0607994
Abcc10	ENSMUSG00000032842	468.864	-2.51676	0.478157	-5.26345	1.41373e-07	9.46032e-07
Abcc12	ENSMUSG00000036872	37.9743	3.93507	1.0882	3.61613	0.000299041	0.00104389
Abcc2	ENSMUSG00000025194	1111.73	3.40738	0.624832	5.45328	4.94483e-08	3.57173e-07
Abcc3	ENSMUSG00000020865	4225.32	-2.81242	0.837059	-3.35988	0.00077976	0.00245886
Abcc4	ENSMUSG00000032849	2319.31	1.80599	0.482172	3.74553	0.000180014	0.000661135
Abcc6	ENSMUSG00000030834	57.161	-2.65004	0.898144	-2.95057	0.00317186	0.00844498
Abcc8	ENSMUSG00000040136	67.9279	-4.95996	0.792202	-6.26098	3.8257e-10	3.93718e-09
Abcd1	ENSMUSG00000031378	912.209	-2.16753	0.462569	-4.68584	2.78811e-06	1.47189e-05
Abce1	ENSMUSG00000058355	3728.12	1.17125	0.292108	4.00963	6.08152e-05	0.000247224
Abcf1	ENSMUSG00000038762	3574.47	0.904852	0.215573	4.19742	2.6997e-05	0.000118314
Abcf2	ENSMUSG00000028953	2265.48	1.21852	0.318599	3.82463	0.000130968	0.000495767
Abcg5	ENSMUSG00000040505	312.04	1.87685	0.63528	2.95436	0.00313314	0.00835283
Abcg8	ENSMUSG00000024254	200.998	2.06558	0.347929	5.93678	2.90681e-09	2.57066e-08
Abhd10	ENSMUSG00000033157	279.085	0.710813	0.262013	2.71289	0.00666986	0.0162161
Abhd12	ENSMUSG00000032046	1910.91	1.6223	0.326699	4.96572	6.84469e-07	4.02015e-06
Abhd12b	ENSMUSG00000090121	6.60749	2.8192	1.261	2.23569	0.0253718	0.0516865
Abhd14a	ENSMUSG00000042210	216.843	0.640358	0.31304	2.04561	0.0407948	0.0774555
Abhd17a	ENSMUSG00000003346	1146.53	1.92065	0.362512	5.29817	1.1697e-07	7.9416e-07
Abhd18	ENSMUSG00000037818	158.166	-3.08184	0.41342	-7.45449	9.02142e-14	1.50954e-12
Abhd2	ENSMUSG00000039202	13996.7	-1.92779	0.422716	-4.5605	5.10326e-06	2.56122e-05
Abhd6	ENSMUSG00000025277	703.878	-1.38144	0.362832	-3.80738	0.000140446	0.000527963
Abhd8	ENSMUSG00000007950	269.206	1.33482	0.501805	2.66003	0.00781329	0.018655
Abi2	ENSMUSG00000026782	525.929	-1.34968	0.408589	-3.30326	0.000955666	0.00294347
Abi3	ENSMUSG00000018381	44.3618	-2.19927	0.696161	-3.15914	0.00158237	0.00456445
Abl2	ENSMUSG00000026596	1122.89	0.607779	0.180197	3.37286	0.000743917	0.0023582
Ablim1	ENSMUSG00000025085	5142.1	-0.373774	0.131564	-2.841	0.00449718	0.0114799
Ablim2	ENSMUSG00000029095	170.671	-4.42002	0.641217	-6.89317	5.45632e-12	7.35384e-11
Abr	ENSMUSG00000017631	3674.14	-1.95943	0.452827	-4.32711	1.51077e-05	6.93457e-05
Abra	ENSMUSG00000042895	3.97622	-2.52229	1.17841	-2.14042	0.0323205	0.0634734
Abracl	ENSMUSG00000078453	677.952	2.42689	0.369068	6.57573	4.84136e-11	5.71175e-10
Abt1	ENSMUSG00000036376	353.849	2.78922	0.259036	10.7677	4.89068e-27	3.18501e-25
Abtb1	ENSMUSG00000030083	417.792	0.799162	0.313587	2.54846	0.0108201	0.0248298
Abtb2	ENSMUSG00000032724	406.012	1.78664	0.776658	2.30042	0.0214244	0.0446735
Acaa1b	ENSMUSG00000010651	6.35316	-2.05416	0.919835	-2.23318	0.0255371	0.0520036
Acaa2	ENSMUSG00000036880	1064.48	-0.724782	0.207498	-3.49296	0.000477701	0.00159048
Acaca	ENSMUSG00000020532	1683.8	-1.15141	0.209437	-5.49765	3.84884e-08	2.83031e-07
Acacb	ENSMUSG00000042010	436.377	-2.54636	0.851206	-2.99147	0.00277639	0.00753625
Acad10	ENSMUSG00000029456	191.293	-0.813716	0.308822	-2.6349	0.00841609	0.0199132
Acad11	ENSMUSG00000090150	1004.99	-2.04357	0.658975	-3.10114	0.00192778	0.00544048
Acad9	ENSMUSG00000027710	692.147	0.7147	0.186149	3.83939	0.000123339	0.000469727
Acadl	ENSMUSG00000026003	5177.62	1.25864	0.38628	3.25836	0.00112058	0.00337916
Acads	ENSMUSG00000029545	1761.66	1.34055	0.370965	3.61368	0.000301876	0.00105265
Acadvl	ENSMUSG00000018574	873.429	1.59933	0.353051	4.53002	5.89768e-06	2.93191e-05
Acap3	ENSMUSG00000029033	430.392	0.662138	0.213091	3.10731	0.00188801	0.00534307
Acat2	ENSMUSG00000023832	1396.47	1.18654	0.229437	5.17152	2.32192e-07	1.48539e-06
Acat3	ENSMUSG00000062480	11.0223	-2.45388	0.784094	-3.12958	0.00175058	0.00499669
Acbd3	ENSMUSG00000026499	2171.92	-0.942421	0.3558	-2.64874	0.00807921	0.0191951
Acbd5	ENSMUSG00000026781	1408.02	-0.924165	0.223761	-4.13015	3.6253e-05	0.000154674
Acbd6	ENSMUSG00000033701	710.911	1.56735	0.261051	6.004	1.92516e-09	1.75398e-08
Accs	ENSMUSG00000040272	193.311	-0.608831	0.317077	-1.92013	0.0548409	0.0999289
Ace	ENSMUSG00000020681	458.351	-1.02938	0.534878	-1.92451	0.0542902	0.0990895
Acer1	ENSMUSG00000045019	295.115	-1.86329	0.931144	-2.00108	0.0453842	0.0849701
Acer2	ENSMUSG00000038007	677.674	1.04252	0.469724	2.21942	0.0264578	0.0536038
Acer3	ENSMUSG00000030760	603.307	0.523374	0.26017	2.01166	0.0442556	0.0830864
Ache	ENSMUSG00000023328	156.989	-2.40767	0.419618	-5.73776	9.59381e-09	7.84909e-08
Ackr1	ENSMUSG00000037872	20.0908	4.2933	1.15669	3.71172	0.000205857	0.000744625
Ackr3	ENSMUSG00000044337	541.768	3.72142	0.468255	7.94743	1.90424e-15	3.90953e-14
Ackr4	ENSMUSG00000079355	124.512	-3.35923	0.820149	-4.09588	4.20564e-05	0.000177297
Acnat1	ENSMUSG00000070985	292.891	-1.36763	0.28224	-4.84563	1.26209e-06	7.04907e-06
Aco2	ENSMUSG00000022477	9761.24	-1.19515	0.284158	-4.20594	2.60004e-05	0.000114285
Acot1	ENSMUSG00000072949	155.923	1.48708	0.648359	2.29361	0.0218131	0.0453505
Acot11	ENSMUSG00000034853	959.644	-1.0103	0.402491	-2.51011	0.0120693	0.0272488
Acot12	ENSMUSG00000021620	33.2732	4.87679	1.11959	4.35587	1.32537e-05	6.15116e-05
Acot2	ENSMUSG00000021226	74.7072	-1.1146	0.465286	-2.39552	0.016597	0.0358614
Acot9	ENSMUSG00000025287	882.067	2.16242	0.459538	4.70564	2.53074e-06	1.34606e-05
Acox1	ENSMUSG00000020777	4719.95	-1.3031	0.523093	-2.49115	0.012733	0.0285193
Acox3	ENSMUSG00000029098	1077.37	-1.27303	0.244693	-5.20255	1.96569e-07	1.28065e-06
Acp2	ENSMUSG00000002103	992.158	-0.705731	0.214997	-3.28251	0.00102888	0.0031381
Acp6	ENSMUSG00000028093	823.068	-0.408264	0.184711	-2.21029	0.0270851	0.0546163
Acpp	ENSMUSG00000032561	546.901	-2.02365	0.86319	-2.34439	0.0190581	0.0403912
Acpt	ENSMUSG00000012777	9.35632	-4.35	1.26636	-3.43505	0.000592446	0.00192335
Acrbp	ENSMUSG00000072770	90.2832	-2.32977	0.367541	-6.3388	2.31562e-10	2.47056e-09
Acsbg1	ENSMUSG00000032281	313.38	3.63787	0.612335	5.94099	2.83309e-09	2.51092e-08
Acsf2	ENSMUSG00000076435	1737.61	-3.85059	0.53845	-7.15124	8.59987e-13	1.30611e-11
Acsf3	ENSMUSG00000015016	541.998	0.586139	0.19661	2.98123	0.00287091	0.00776305
Acsl4	ENSMUSG00000031278	1316.24	0.926751	0.457053	2.02767	0.0425944	0.08045
Acss1	ENSMUSG00000027452	1504.8	-1.32577	0.458522	-2.8914	0.00383529	0.00996162
Acss2	ENSMUSG00000027605	1221.25	-1.58279	0.694926	-2.27764	0.0227482	0.0470541
Acta2	ENSMUSG00000035783	860.651	2.07797	0.4291	4.84262	1.28135e-06	7.14443e-06
Actg1	ENSMUSG00000062825	10286.4	0.871424	0.239082	3.64487	0.000267529	0.000944414
Actl6a	ENSMUSG00000027671	1266.58	1.52019	0.294177	5.16759	2.37126e-07	1.51338e-06
Actn1	ENSMUSG00000015143	6225.81	1.42294	0.30893	4.60601	4.10462e-06	2.08835e-05
Actr10	ENSMUSG00000021076	1526.51	0.763043	0.148269	5.14635	2.65598e-07	1.67865e-06
Actr1b	ENSMUSG00000037351	4051.6	-0.608867	0.15934	-3.82118	0.000132814	0.00050182
Actr2	ENSMUSG00000020152	7876.79	0.630587	0.200409	3.14649	0.0016524	0.00474392
Actr5	ENSMUSG00000037761	280.398	0.591923	0.255283	2.3187	0.0204115	0.0429021
Actr6	ENSMUSG00000019948	193.943	1.22701	0.375326	3.26919	0.00107858	0.00327035
Actr8	ENSMUSG00000015971	705.589	0.628209	0.246958	2.54379	0.0109659	0.0251175
Acvr1b	ENSMUSG00000000532	2160.9	-1.37261	0.417684	-3.28625	0.0010153	0.00310193
Acvr1c	ENSMUSG00000026834	104.831	-2.90012	0.891716	-3.25229	0.00114479	0.00344262
Acvr2a	ENSMUSG00000052155	944.147	-1.07393	0.256347	-4.18935	2.79754e-05	0.000122109
Acy1	ENSMUSG00000023262	476.4	1.22901	0.357751	3.43538	0.000591717	0.00192175
Acyp2	ENSMUSG00000060923	112.816	1.90061	0.624608	3.04289	0.00234322	0.00647817
Adam10	ENSMUSG00000054693	6642.21	1.23198	0.225119	5.47259	4.43505e-08	3.22785e-07
Adam12	ENSMUSG00000054555	265.002	3.94485	0.772214	5.1085	3.24726e-07	2.02175e-06
Adam15	ENSMUSG00000028041	982.44	-1.43142	0.570306	-2.50992	0.0120757	0.0272571
Adam18	ENSMUSG00000031552	4.3329	-3.5661	1.25672	-2.83763	0.00454495	0.0115873
Adam19	ENSMUSG00000011256	285.718	-1.33467	0.542069	-2.46217	0.0138099	0.0305613
Adam1b	ENSMUSG00000062438	3.61474	-2.36033	1.15796	-2.03835	0.0415151	0.0786487
Adam22	ENSMUSG00000040537	85.3397	-3.81668	0.901823	-4.23218	2.31432e-05	0.000102865
Adam28	ENSMUSG00000014725	34.5455	2.98157	1.2208	2.4423	0.014594	0.0320913
Adam33	ENSMUSG00000027318	10.1019	-3.08374	1.29216	-2.38651	0.0170093	0.0366452
Adam4	ENSMUSG00000072972	60.919	-3.47652	0.503318	-6.90721	4.94284e-12	6.71179e-11
Adam7	ENSMUSG00000022056	3.61474	-2.36033	1.15796	-2.03835	0.0415151	0.0786487
Adam8	ENSMUSG00000025473	1130.27	3.58495	0.511	7.01556	2.29022e-12	3.28521e-11
Adamdec1	ENSMUSG00000022057	1256.17	3.90057	0.733348	5.31885	1.04424e-07	7.16116e-07
Adamts1	ENSMUSG00000022893	231.987	4.46681	0.579993	7.70149	1.34487e-14	2.50524e-13
Adamts10	ENSMUSG00000024299	111.67	-1.3709	0.607906	-2.25512	0.0241258	0.0495387
Adamts12	ENSMUSG00000047497	72.9763	4.05682	0.962723	4.2139	2.50998e-05	0.000110715
Adamts14	ENSMUSG00000059901	28.9454	1.52107	0.659448	2.30658	0.0210785	0.0440708
Adamts2	ENSMUSG00000036545	80.2141	2.28857	0.694888	3.29344	0.000989685	0.00303505
Adamts3	ENSMUSG00000043635	28.0938	-1.98733	0.53709	-3.70017	0.000215454	0.000776063
Adamts4	ENSMUSG00000006403	142.808	3.46329	0.714738	4.84554	1.26271e-06	7.05012e-06
Adamts7	ENSMUSG00000032363	165.362	2.92245	0.593397	4.92495	8.4382e-07	4.87171e-06
Adamts9	ENSMUSG00000030022	236.444	2.46617	0.804381	3.06593	0.00216995	0.00604222
Adamtsl5	ENSMUSG00000043822	49.4007	-1.9549	0.593229	-3.29535	0.00098299	0.00301679
Adap2	ENSMUSG00000020709	61.5199	-1.76945	0.386474	-4.57846	4.6842e-06	2.36037e-05
Adarb1	ENSMUSG00000020262	56.0864	2.53442	0.715695	3.5412	0.000398316	0.00135076
Adat2	ENSMUSG00000019808	151.509	0.934817	0.367857	2.54125	0.0110456	0.0252894
Adck1	ENSMUSG00000021044	283.397	1.73907	0.276868	6.28123	3.35912e-10	3.49232e-09
Adck2	ENSMUSG00000046947	296.224	-0.830319	0.370126	-2.24334	0.0248747	0.0508309
Adck4	ENSMUSG00000003762	410.936	0.511536	0.241736	2.1161	0.0343367	0.0668383
Adck5	ENSMUSG00000022550	998.707	-1.24974	0.347214	-3.59935	0.00031901	0.00110742
Adcy1	ENSMUSG00000020431	411.926	4.42548	0.63765	6.94029	3.91291e-12	5.40503e-11
Adcy2	ENSMUSG00000021536	54.4776	-4.02645	0.734235	-5.48387	4.16117e-08	3.03803e-07
Adcy5	ENSMUSG00000022840	53.8143	-2.82999	0.921202	-3.07206	0.00212585	0.00593365
Adcy6	ENSMUSG00000022994	3940.12	-0.561023	0.28091	-1.99717	0.0458071	0.0856438
Adcy7	ENSMUSG00000031659	240.69	-1.93559	0.36807	-5.25876	1.45027e-07	9.67305e-07
Adcy8	ENSMUSG00000022376	2521.63	6.97793	0.760114	9.18011	4.30637e-20	1.50133e-18
Adcy9	ENSMUSG00000005580	245.738	-1.21985	0.438911	-2.77926	0.0054483	0.0135924
Add1	ENSMUSG00000029106	6084.15	-0.660029	0.286545	-2.3034	0.0212562	0.0443739
Adgb	ENSMUSG00000050994	13.0635	-1.90715	0.701938	-2.71698	0.00658801	0.0160448
Adgra2	ENSMUSG00000031486	140.609	1.25288	0.449147	2.78946	0.00527957	0.0132223
Adgrb1	ENSMUSG00000034730	20.6781	-2.63917	1.20495	-2.19027	0.0285044	0.0570262
Adgrb3	ENSMUSG00000033569	5.62825	-3.89061	1.2988	-2.99555	0.0027395	0.00744729
Adgre1	ENSMUSG00000004730	166.766	2.96542	0.758225	3.911	9.19152e-05	0.000359981
Adgre5	ENSMUSG00000002885	941.855	-1.35142	0.3933	-3.43611	0.000590133	0.00191814
Adgrl4	ENSMUSG00000039167	58.5341	4.47042	0.883285	5.06112	4.16793e-07	2.53972e-06
Adgrv1	ENSMUSG00000069170	109.765	2.18576	0.829682	2.63446	0.00842724	0.0199366
Adh6a	ENSMUSG00000053054	60.8423	2.29553	0.585329	3.92177	8.79015e-05	0.000344932
Adh7	ENSMUSG00000055301	14.2502	-1.9878	0.973735	-2.04142	0.0412094	0.0781788
Adhfe1	ENSMUSG00000025911	29.2023	-2.68388	0.652635	-4.11238	3.916e-05	0.000166002
Adk	ENSMUSG00000039197	1377.28	0.661422	0.278729	2.37299	0.0176446	0.0378139
Adm	ENSMUSG00000030790	151.413	2.28242	0.619658	3.68335	0.000230189	0.000824397
Adm2	ENSMUSG00000054136	14.1277	3.14756	1.06098	2.96666	0.00301054	0.00807488
Adnp	ENSMUSG00000051149	63.5904	-1.83782	0.421294	-4.36232	1.28689e-05	5.99309e-05
Ado	ENSMUSG00000057134	775.411	1.05199	0.257265	4.08911	4.33028e-05	0.000182221
Adora1	ENSMUSG00000042429	75.4802	-1.90286	0.53619	-3.54886	0.00038691	0.00131564
Adora2b	ENSMUSG00000018500	18.9899	-1.95181	0.827404	-2.35895	0.0183266	0.0390689
Adpgk	ENSMUSG00000025236	664.649	0.786623	0.292343	2.69075	0.00712914	0.0171828
Adprh	ENSMUSG00000002844	791.866	1.195	0.28981	4.12339	3.73331e-05	0.000158783
Adprhl2	ENSMUSG00000042558	598.737	2.52981	0.266748	9.48392	2.44904e-21	9.58479e-20
Adra1b	ENSMUSG00000050541	11.2574	3.00976	1.03106	2.91911	0.00351036	0.00920027
Adra2a	ENSMUSG00000033717	265.801	-2.00092	0.80003	-2.50105	0.0123825	0.0278529
Adrb2	ENSMUSG00000045730	123.366	1.94909	0.423437	4.60303	4.16394e-06	2.11655e-05
Adrbk1	ENSMUSG00000024858	2729.86	0.720851	0.247368	2.91409	0.00356733	0.00932856
Adrbk2	ENSMUSG00000042249	231.985	-1.30134	0.459788	-2.83031	0.00465024	0.0118261
Adrm1	ENSMUSG00000039041	1513.06	1.36963	0.194494	7.042	1.89501e-12	2.75716e-11
Adsl	ENSMUSG00000022407	1173.63	1.33946	0.285901	4.68505	2.79893e-06	1.47713e-05
Adss	ENSMUSG00000015961	2313.82	0.793992	0.189023	4.2005	2.66332e-05	0.000116814
Adssl1	ENSMUSG00000011148	89.91	4.42084	0.762175	5.80029	6.62006e-09	5.55287e-08
Aen	ENSMUSG00000030609	804.961	2.02156	0.351279	5.75488	8.67052e-09	7.14035e-08
Aes	ENSMUSG00000054452	6441.08	0.580632	0.287315	2.02089	0.0432914	0.0816244
AF251705	ENSMUSG00000044811	68.9021	3.03859	0.58861	5.16231	2.43921e-07	1.55432e-06
Afap1l1	ENSMUSG00000033032	1301.83	2.66144	0.522288	5.09572	3.47415e-07	2.14577e-06
Aff1	ENSMUSG00000029313	2627.25	-2.08621	0.282363	-7.38841	1.48597e-13	2.43636e-12
Aff3	ENSMUSG00000037138	78.1721	-3.45314	0.928704	-3.71823	0.000200623	0.000727794
Afg3l1	ENSMUSG00000031967	1534.03	1.3848	0.193302	7.16392	7.84003e-13	1.19853e-11
Afg3l2	ENSMUSG00000024527	3454.71	-0.549195	0.258993	-2.12051	0.0339634	0.0661749
Afm	ENSMUSG00000029369	7.97366	-3.09616	1.02538	-3.01952	0.00253173	0.00693964
Afmid	ENSMUSG00000017718	58.7109	-2.32545	0.575941	-4.03766	5.39874e-05	0.000222074
Afp	ENSMUSG00000054932	29.4769	2.59648	0.852889	3.04433	0.00233196	0.00644922
Aftph	ENSMUSG00000049659	2566.71	-0.896743	0.225308	-3.98008	6.88928e-05	0.000276335
Aga	ENSMUSG00000031521	525.09	0.746091	0.254324	2.93362	0.00335032	0.00885065
Agap1	ENSMUSG00000055013	1672.81	-1.59495	0.223093	-7.14925	8.72524e-13	1.32391e-11
Agap2	ENSMUSG00000025422	55.8508	-1.51284	0.620778	-2.437	0.0148097	0.0325174
Agap3	ENSMUSG00000023353	1265.5	1.70561	0.322569	5.2876	1.23931e-07	8.37574e-07
Agbl2	ENSMUSG00000040812	13.1728	-5.5349	1.20332	-4.59971	4.2308e-06	2.14785e-05
Agbl5	ENSMUSG00000029165	481.274	-1.48599	0.424908	-3.49719	0.000470179	0.00156929
Agfg2	ENSMUSG00000029722	492.828	-1.17599	0.401518	-2.92886	0.00340203	0.00896833
Agk	ENSMUSG00000029916	232.517	-0.710368	0.320274	-2.218	0.0265547	0.0537617
Agl	ENSMUSG00000033400	558.197	-1.13803	0.384864	-2.95698	0.00310673	0.00829598
Ago2	ENSMUSG00000036698	3915.56	-1.76758	0.183586	-9.62805	6.08717e-22	2.54769e-20
Ago3	ENSMUSG00000028842	576.306	-2.45246	0.230429	-10.643	1.87883e-26	1.15431e-24
Ago4	ENSMUSG00000042500	189.412	-1.063	0.288144	-3.68913	0.000225026	0.00080754
Agpat1	ENSMUSG00000034254	2427.85	-1.16761	0.359223	-3.25039	0.00115248	0.00346318
Agpat9	ENSMUSG00000029314	71.4982	-1.85512	0.832645	-2.22799	0.0258812	0.0525926
Agps	ENSMUSG00000042410	2304.63	-0.589315	0.248915	-2.36753	0.0179073	0.0383113
Agrn	ENSMUSG00000041936	3937.74	0.872812	0.332897	2.62187	0.00874489	0.0205953
Agrp	ENSMUSG00000005705	6.84728	-2.24558	0.956932	-2.34664	0.0189435	0.0401902
Agtpbp1	ENSMUSG00000021557	179.276	-0.972203	0.366221	-2.65468	0.00793826	0.0189173
Agtr1b	ENSMUSG00000054988	4.96136	-3.58241	1.30377	-2.74774	0.00600076	0.0147804
Ahctf1	ENSMUSG00000026491	1923.83	-0.670426	0.262749	-2.55158	0.0107236	0.0246179
Ahcy	ENSMUSG00000027597	1706.1	1.32535	0.228357	5.80387	6.48024e-09	5.44119e-08
Ahcyl2	ENSMUSG00000029772	4983.91	-3.01387	0.723426	-4.1661	3.09852e-05	0.000133776
Ahdc1	ENSMUSG00000037692	683.14	-0.625303	0.181828	-3.43898	0.00058391	0.00190057
Ahnak	ENSMUSG00000069833	21332.5	-1.54894	0.637293	-2.43049	0.0150783	0.0330403
Ahsa1	ENSMUSG00000021037	2032.95	1.52597	0.226887	6.72568	1.74776e-11	2.18886e-10
AI182371	ENSMUSG00000035875	13.3849	-2.59918	0.87014	-2.98708	0.00281658	0.00763261
AI314180	ENSMUSG00000050812	3656.9	-1.01578	0.181593	-5.59373	2.22238e-08	1.69632e-07
AI429214	ENSMUSG00000074384	38.5503	1.61173	0.660705	2.4394	0.0147116	0.0323238
AI597479	ENSMUSG00000010290	556.285	0.612909	0.280412	2.18574	0.0288344	0.0575804
AI606181	ENSMUSG00000074873	163.385	-0.858203	0.319962	-2.6822	0.00731391	0.0175709
AI607873	ENSMUSG00000073490	50.0133	1.46492	0.738226	1.98438	0.0472129	0.0878284
AI846148	ENSMUSG00000024970	529.82	0.674642	0.230595	2.92566	0.00343727	0.00904513
Aif1	ENSMUSG00000024397	92.5124	2.54881	0.414626	6.14725	7.88354e-10	7.66738e-09
Aif1l	ENSMUSG00000001864	507.533	7.1613	0.935734	7.65314	1.96135e-14	3.5799e-13
Aig1	ENSMUSG00000019806	1250.55	-0.919478	0.156565	-5.8728	4.28495e-09	3.68338e-08
Aim1	ENSMUSG00000019866	3711.92	-0.78607	0.282301	-2.78451	0.00536085	0.0133968
Aim1l	ENSMUSG00000012123	643.791	-1.78395	0.610664	-2.92132	0.00348548	0.0091439
Aimp1	ENSMUSG00000028029	1643.34	1.80015	0.195706	9.19825	3.63828e-20	1.28214e-18
Aimp2	ENSMUSG00000029610	456.845	1.47566	0.231353	6.37837	1.78987e-10	1.94792e-09
Ajuba	ENSMUSG00000022178	1084.13	4.46162	0.537828	8.29564	1.08e-16	2.62832e-15
Ak1	ENSMUSG00000026817	53.3494	3.76241	0.755701	4.9787	6.40142e-07	3.77751e-06
Ak4	ENSMUSG00000028527	606.734	-1.99401	0.710322	-2.80719	0.00499753	0.0126127
Ak5	ENSMUSG00000039058	9.67241	-2.44135	1.11101	-2.19741	0.0279912	0.0561652
Ak6	ENSMUSG00000078941	310.004	1.31565	0.285982	4.60046	4.21567e-06	2.14084e-05
Akap10	ENSMUSG00000047804	782.124	-0.73761	0.243327	-3.03135	0.0024346	0.00670008
Akap11	ENSMUSG00000022016	1825.19	-1.79256	0.225817	-7.9381	2.05299e-15	4.16249e-14
Akap13	ENSMUSG00000066406	8267.27	-2.01274	0.362802	-5.54777	2.89342e-08	2.16787e-07
Akap17b	ENSMUSG00000059708	49.826	-1.51363	0.640188	-2.36435	0.0180615	0.0386108
Akap5	ENSMUSG00000021057	18.2137	-2.61008	0.979864	-2.66371	0.00772834	0.0184738
Akap9	ENSMUSG00000040407	6292.06	-2.61572	0.327012	-7.99885	1.25583e-15	2.64162e-14
Akip1	ENSMUSG00000031023	262.551	1.05284	0.262372	4.01277	6.0011e-05	0.000244382
Akirin1	ENSMUSG00000023075	1423.02	0.981263	0.327678	2.9946	0.00274808	0.00746811
Akna	ENSMUSG00000039158	503.63	-1.65744	0.297676	-5.56795	2.57761e-08	1.94738e-07
Akp3	ENSMUSG00000036500	12.6717	2.97844	1.2572	2.36912	0.0178307	0.0381675
Akr1a1	ENSMUSG00000028692	14370.3	1.53305	0.187608	8.17152	3.04524e-16	6.96343e-15
Akr1c18	ENSMUSG00000021214	36.947	-3.4519	0.978883	-3.52636	0.000421311	0.00142104
Akr1c21	ENSMUSG00000021207	5.69573	-3.44567	1.16043	-2.96931	0.00298467	0.00802137
Akr1e1	ENSMUSG00000045410	842.688	-1.60735	0.28826	-5.57602	2.46078e-08	1.86517e-07
Akr7a5	ENSMUSG00000028743	651.368	1.32854	0.183345	7.24615	4.28778e-13	6.73836e-12
Akt1	ENSMUSG00000001729	5579.56	1.41572	0.193259	7.32554	2.37944e-13	3.84703e-12
Akt1s1	ENSMUSG00000011096	1145.36	1.50549	0.16761	8.98208	2.65699e-19	8.56602e-18
Aktip	ENSMUSG00000031667	932.748	0.638189	0.198235	3.21935	0.00128479	0.00380599
Alad	ENSMUSG00000028393	1342.03	1.96092	0.399835	4.90432	9.37506e-07	5.3707e-06
Alas2	ENSMUSG00000025270	83.9308	-1.82611	0.87043	-2.09794	0.0359109	0.0694872
Alb	ENSMUSG00000029368	193.814	2.89027	1.03023	2.80545	0.00502469	0.0126773
Alcam	ENSMUSG00000022636	1538.67	0.440505	0.201779	2.18311	0.0290276	0.0579164
Aldh16a1	ENSMUSG00000007833	1046.28	0.81241	0.237852	3.41561	0.000636389	0.00204683
Aldh18a1	ENSMUSG00000025007	1559.46	0.656516	0.226294	2.90116	0.00371779	0.00967539
Aldh1a1	ENSMUSG00000053279	904.266	-5.77456	0.756542	-7.63283	2.2965e-14	4.16363e-13
Aldh1a3	ENSMUSG00000015134	2588.03	4.90544	0.723386	6.78121	1.19171e-11	1.53986e-10
Aldh1a7	ENSMUSG00000024747	84.8325	-2.80263	1.01557	-2.75968	0.00578585	0.0143182
Aldh1l1	ENSMUSG00000030088	4793.55	1.58193	0.260441	6.07405	1.24726e-09	1.17109e-08
Aldh1l2	ENSMUSG00000020256	126.268	-1.45825	0.466319	-3.12715	0.00176511	0.00503289
Aldh3a1	ENSMUSG00000019102	8.75001	3.59288	1.19796	2.99916	0.00270722	0.00736692
Aldh3a2	ENSMUSG00000010025	2467.58	-0.775852	0.241454	-3.21325	0.00131241	0.0038716
Aldh4a1	ENSMUSG00000028737	260.262	1.17782	0.261838	4.49826	6.85103e-06	3.3678e-05
Aldh6a1	ENSMUSG00000021238	313.431	-1.32535	0.450348	-2.94295	0.00325101	0.00863031
Aldh7a1	ENSMUSG00000053644	409.21	1.15383	0.271658	4.24735	2.16314e-05	9.65673e-05
Aldh9a1	ENSMUSG00000026687	1529.26	-1.09096	0.210325	-5.18705	2.1365e-07	1.37706e-06
Aldob	ENSMUSG00000028307	1078.49	-2.39181	1.14523	-2.0885	0.0367525	0.0708715
Aldoc	ENSMUSG00000017390	803.947	1.44021	0.479795	3.00172	0.00268459	0.00731265
Alg1	ENSMUSG00000039427	340.094	1.30121	0.243919	5.33459	9.57611e-08	6.60397e-07
Alg11	ENSMUSG00000063362	699.728	-1.15071	0.202747	-5.67559	1.38209e-08	1.09926e-07
Alg12	ENSMUSG00000035845	405.354	-0.991916	0.337275	-2.94097	0.00327186	0.00868
Alg13	ENSMUSG00000041718	209.793	-0.864299	0.325684	-2.6538	0.00795918	0.0189621
Alg2	ENSMUSG00000039740	1001.86	-0.568127	0.206963	-2.74506	0.00604996	0.0148835
Alg3	ENSMUSG00000033809	476.724	-0.634767	0.234529	-2.70656	0.0067985	0.0164736
Alg5	ENSMUSG00000036632	1153.66	0.606314	0.201888	3.00322	0.00267137	0.00728274
Alg6	ENSMUSG00000073792	584.708	-1.787	0.215586	-8.28903	1.14178e-16	2.76626e-15
Alg8	ENSMUSG00000035704	555.913	-1.93044	0.368012	-5.24559	1.55781e-07	1.03479e-06
Alkbh1	ENSMUSG00000079036	537.184	-1.36205	0.276202	-4.93134	8.16672e-07	4.72839e-06
Alkbh2	ENSMUSG00000044339	62.3786	0.907634	0.427963	2.12083	0.0339365	0.0661311
Alkbh3	ENSMUSG00000040174	295.744	-1.13841	0.302498	-3.76338	0.00016763	0.000619848
Alkbh5	ENSMUSG00000042650	3032.28	0.588277	0.266411	2.20815	0.0272336	0.0548683
Alms1	ENSMUSG00000063810	432.401	-2.26065	0.400982	-5.63778	1.72252e-08	1.34055e-07
Alox12	ENSMUSG00000000320	3710.81	7.58451	0.747667	10.1442	3.51526e-24	1.85818e-22
Alox12e	ENSMUSG00000018907	64.1054	3.80917	0.865924	4.39896	1.08769e-05	5.15987e-05
Alox5	ENSMUSG00000025701	54.812	-2.56412	0.717005	-3.57616	0.000348679	0.00119815
Alpi	ENSMUSG00000079440	216.332	-4.29637	1.1269	-3.81256	0.000137534	0.000517732
Alpk1	ENSMUSG00000028028	763.878	-1.68759	0.347878	-4.85111	1.22775e-06	6.87142e-06
Als2cl	ENSMUSG00000044037	1150.92	0.958721	0.323121	2.96706	0.00300658	0.00806694
Alx3	ENSMUSG00000014603	11.6102	3.37695	1.22561	2.75531	0.00586362	0.0144908
Alyref	ENSMUSG00000025134	1509.07	2.62095	0.246406	10.6367	2.01164e-26	1.23126e-24
Alyref2	ENSMUSG00000060244	62.2885	1.75121	0.457863	3.82476	0.000130901	0.000495716
Ambp	ENSMUSG00000028356	12.9522	-2.63119	0.879813	-2.99063	0.00278405	0.00755452
Ambra1	ENSMUSG00000040506	1473.91	-0.936513	0.155412	-6.026	1.68062e-09	1.54763e-08
Amd1	ENSMUSG00000075232	1109.16	1.57737	0.210508	7.49315	6.72384e-14	1.14749e-12
Amd2	ENSMUSG00000063953	12.8837	2.48213	0.990786	2.50522	0.0122376	0.0275727
Amdhd2	ENSMUSG00000036820	957.119	1.07607	0.27276	3.94511	7.9764e-05	0.000315816
Amer1	ENSMUSG00000050332	425.107	-1.05372	0.360117	-2.92606	0.00343286	0.00903782
Amer2	ENSMUSG00000021986	108.453	6.18227	1.04858	5.89585	3.72757e-09	3.24538e-08
Amica1	ENSMUSG00000048534	642.835	3.29738	0.846047	3.8974	9.72301e-05	0.000378799
Amigo3	ENSMUSG00000032593	198.328	-1.2651	0.416706	-3.03594	0.00239787	0.00660681
Ammecr1l	ENSMUSG00000041915	1285.13	-0.970835	0.225428	-4.30664	1.65755e-05	7.55929e-05
Amn1	ENSMUSG00000068250	245.1	-1.11134	0.252191	-4.40674	1.04938e-05	4.98978e-05
Amot	ENSMUSG00000041688	2347.87	1.04216	0.511527	2.03736	0.0416143	0.0788129
Amotl2	ENSMUSG00000032531	377.306	2.44297	0.35555	6.87096	6.37692e-12	8.52403e-11
Ampd3	ENSMUSG00000005686	1011.91	-2.33318	0.4708	-4.95578	7.2042e-07	4.21916e-06
Amph	ENSMUSG00000021314	45.7988	-2.94686	1.00848	-2.92206	0.0034772	0.00912659
Amz1	ENSMUSG00000050022	31.0112	1.80858	0.76732	2.357	0.0184231	0.0392189
Amz2	ENSMUSG00000020610	879.149	0.525879	0.168419	3.12245	0.00179354	0.00510411
Anapc1	ENSMUSG00000014355	3505.4	-0.70309	0.202141	-3.47822	0.000504757	0.00166997
Anapc11	ENSMUSG00000025135	619.076	1.90707	0.229489	8.31006	9.5655e-17	2.34542e-15
Anapc15	ENSMUSG00000030649	141.051	1.41075	0.364987	3.86522	0.000110989	0.000426787
Anapc16	ENSMUSG00000020107	1497.35	1.09801	0.174336	6.29821	3.01105e-10	3.16277e-09
Anapc2	ENSMUSG00000026965	2028.38	0.469443	0.166725	2.81568	0.00486743	0.0123188
Anapc4	ENSMUSG00000029176	1572.01	1.14156	0.332906	3.42907	0.000605657	0.00195921
Anapc5	ENSMUSG00000029472	3774.22	0.701654	0.246897	2.84189	0.00448476	0.0114554
Anapc7	ENSMUSG00000029466	1100.56	1.62072	0.165811	9.7745	1.44875e-22	6.46544e-21
Ang	ENSMUSG00000072115	230.256	-2.08956	0.437494	-4.7762	1.78635e-06	9.71071e-06
Angel2	ENSMUSG00000026634	1263.01	-0.557402	0.199677	-2.79153	0.00524602	0.0131542
Angpt2	ENSMUSG00000031465	654.571	1.69757	0.74405	2.28153	0.0225173	0.046624
Angptl1	ENSMUSG00000033544	50.0157	-7.06823	0.918358	-7.6966	1.39738e-14	2.5912e-13
Angptl2	ENSMUSG00000004105	938.78	3.12287	0.572932	5.45069	5.01756e-08	3.62105e-07
Angptl3	ENSMUSG00000028553	28.7372	-7.11621	1.17815	-6.04015	1.53969e-09	1.42349e-08
Angptl4	ENSMUSG00000002289	57.6944	2.70168	0.715527	3.77578	0.000159506	0.000592315
Angptl8	ENSMUSG00000047822	52.6212	-1.23122	0.394166	-3.12361	0.00178647	0.00508578
Ank	ENSMUSG00000022265	612.928	-1.65798	0.31956	-5.18833	2.12188e-07	1.3698e-06
Ank1	ENSMUSG00000031543	10.2238	-1.68846	0.809503	-2.0858	0.0369966	0.0712747
Ank2	ENSMUSG00000032826	35.8671	-2.2508	0.663247	-3.3936	0.000689801	0.00220166
Ank3	ENSMUSG00000069601	2622.56	-1.63866	0.389156	-4.2108	2.54473e-05	0.000112096
Ankfy1	ENSMUSG00000020790	3698.01	-0.785689	0.148005	-5.30853	1.10513e-07	7.52829e-07
Ankhd1	ENSMUSG00000024483	3118.3	-2.02188	0.25881	-7.81223	5.61843e-15	1.08638e-13
Ankib1	ENSMUSG00000040351	2475.93	-0.950796	0.1918	-4.95724	7.15021e-07	4.19281e-06
Ankle1	ENSMUSG00000046295	193.007	-1.48002	0.23529	-6.29021	3.17044e-10	3.3046e-09
Ankle2	ENSMUSG00000029501	1220.92	-0.419709	0.210443	-1.99441	0.0461076	0.0860969
Ankmy2	ENSMUSG00000036188	751.896	-0.652089	0.203273	-3.20794	0.0013369	0.00393671
Ankra2	ENSMUSG00000021661	502.741	1.12506	0.189882	5.92506	3.12185e-09	2.74147e-08
Ankrd1	ENSMUSG00000024803	36.5828	5.04213	1.10754	4.55256	5.29978e-06	2.65005e-05
Ankrd10	ENSMUSG00000031508	1334.72	1.2273	0.214113	5.73202	9.92406e-09	8.09893e-08
Ankrd11	ENSMUSG00000035569	5652.34	-1.77304	0.13296	-13.3351	1.44578e-40	2.80223e-38
Ankrd12	ENSMUSG00000034647	939.369	-1.75492	0.322494	-5.44171	5.2772e-08	3.79665e-07
Ankrd13d	ENSMUSG00000005986	65.6202	1.29867	0.603916	2.15041	0.0315224	0.0622081
Ankrd16	ENSMUSG00000047909	760.191	-2.00707	0.276235	-7.2658	3.70829e-13	5.87302e-12
Ankrd17	ENSMUSG00000055204	6119.65	-1.44543	0.276555	-5.22656	1.72696e-07	1.13511e-06
Ankrd22	ENSMUSG00000024774	202.638	1.65014	0.56981	2.89595	0.00378013	0.00982978
Ankrd24	ENSMUSG00000054708	98.867	-1.785	0.494264	-3.61143	0.000304517	0.00106164
Ankrd26	ENSMUSG00000007827	285.012	-1.05325	0.409696	-2.57082	0.0101459	0.0234273
Ankrd27	ENSMUSG00000034867	882.615	-0.544303	0.184759	-2.94602	0.0032189	0.00855762
Ankrd29	ENSMUSG00000057766	72.1312	3.29763	0.716621	4.60164	4.19182e-06	2.12939e-05
Ankrd44	ENSMUSG00000052331	522.327	-2.59715	0.724799	-3.58327	0.000339317	0.00117043
Ankrd46	ENSMUSG00000048307	572.737	0.863358	0.311059	2.77554	0.00551104	0.0137236
Ankrd52	ENSMUSG00000014498	2148.29	-0.858026	0.228155	-3.76072	0.000169424	0.000625673
Ankrd54	ENSMUSG00000033055	443.123	1.13206	0.206302	5.48738	4.07937e-08	2.985e-07
Ankrd61	ENSMUSG00000029607	22.3334	-3.06883	0.638035	-4.80982	1.51066e-06	8.326e-06
Ankrd9	ENSMUSG00000037904	300.51	1.55813	0.613296	2.54057	0.011067	0.0253243
Anks6	ENSMUSG00000066191	58.7421	-2.62617	0.749227	-3.50518	0.000456306	0.00152671
Ankzf1	ENSMUSG00000026199	422.237	-0.47822	0.228715	-2.0909	0.0365372	0.0705314
Ano6	ENSMUSG00000064210	1518.42	0.458154	0.169522	2.70261	0.00687967	0.016648
Ano7	ENSMUSG00000034107	1059.28	-4.05509	0.702125	-5.77546	7.67444e-09	6.37487e-08
Ano8	ENSMUSG00000034863	451.136	2.22959	0.435258	5.12245	3.01597e-07	1.88713e-06
Ano9	ENSMUSG00000054662	1501.1	-1.57417	0.384592	-4.0931	4.25638e-05	0.00017925
Anp32a	ENSMUSG00000032249	4457.06	1.4583	0.407978	3.57446	0.000350955	0.00120496
Anp32e	ENSMUSG00000015749	3281.41	0.57147	0.286429	1.99515	0.0460266	0.0859849
Antxr1	ENSMUSG00000033420	250.96	2.48055	0.639377	3.87964	0.00010461	0.000405396
Anxa1	ENSMUSG00000024659	12254.6	2.58758	0.586104	4.41488	1.01065e-05	4.82391e-05
Anxa13	ENSMUSG00000055114	84.3045	-2.17396	0.681296	-3.19092	0.00141818	0.00414539
Anxa2	ENSMUSG00000032231	29669.4	2.49504	0.499945	4.99063	6.01832e-07	3.5702e-06
Anxa5	ENSMUSG00000027712	1906.1	1.70687	0.274776	6.21185	5.23636e-10	5.2658e-09
Anxa6	ENSMUSG00000018340	2722.32	2.34566	0.496331	4.726	2.28985e-06	1.22675e-05
Anxa7	ENSMUSG00000021814	5387.56	1.19931	0.356955	3.35983	0.000779901	0.00245886
Anxa8	ENSMUSG00000021950	6730.02	3.38181	0.667572	5.06583	4.06622e-07	2.48227e-06
Anxa9	ENSMUSG00000015702	43.4538	-2.10848	0.495521	-4.25509	2.08968e-05	9.35703e-05
Aox2	ENSMUSG00000079554	8.71402	-3.08492	0.981719	-3.14236	0.00167589	0.00480712
Aox4	ENSMUSG00000038242	251.652	5.09577	1.01475	5.02169	5.122e-07	3.07037e-06
Ap1ar	ENSMUSG00000074238	2026.95	-1.72472	0.167252	-10.3121	6.21509e-25	3.51347e-23
Ap1g1	ENSMUSG00000031731	3180.98	-1.36756	0.186711	-7.32446	2.39857e-13	3.87412e-12
Ap1m1	ENSMUSG00000003033	595.622	0.549897	0.193193	2.84635	0.00442231	0.0113047
Ap1m2	ENSMUSG00000003309	2669.11	1.47424	0.252692	5.83415	5.40646e-09	4.58451e-08
Ap1s1	ENSMUSG00000004849	2986.22	1.92122	0.391553	4.90667	9.2637e-07	5.31064e-06
Ap1s2	ENSMUSG00000031367	246.704	2.12442	0.363501	5.84434	5.08595e-09	4.33304e-08
Ap2a1	ENSMUSG00000060279	1850.74	0.960939	0.217238	4.42343	9.71454e-06	4.65047e-05
Ap2a2	ENSMUSG00000002957	1897.82	-0.842788	0.218411	-3.85872	0.000113983	0.000437162
Ap2s1	ENSMUSG00000008036	1886.95	2.23842	0.322844	6.93345	4.10693e-12	5.65215e-11
Ap3b1	ENSMUSG00000021686	3013.91	-1.63852	0.198361	-8.26025	1.45364e-16	3.46003e-15
Ap3d1	ENSMUSG00000020198	2943.02	-0.496472	0.223193	-2.22441	0.0261212	0.0530009
Ap3m1	ENSMUSG00000021824	1522.02	-0.61739	0.224561	-2.74933	0.00597181	0.0147202
Ap3s1	ENSMUSG00000024480	764.574	1.36406	0.356963	3.82128	0.000132762	0.000501739
Ap4b1	ENSMUSG00000032952	33.5812	1.17167	0.537947	2.17804	0.029403	0.0585794
Ap4e1	ENSMUSG00000001998	434.825	-0.984489	0.233095	-4.22356	2.40473e-05	0.000106332
Ap5b1	ENSMUSG00000049562	357.812	-1.07772	0.231364	-4.65812	3.19114e-06	1.66256e-05
Ap5z1	ENSMUSG00000039623	433.912	-0.589778	0.236189	-2.49706	0.0125228	0.0281181
Apba3	ENSMUSG00000004931	439.445	0.683147	0.271441	2.51674	0.0118445	0.0268094
Apbb1ip	ENSMUSG00000026786	254.744	-2.68593	0.346569	-7.75006	9.1846e-15	1.7469e-13
Apbb2	ENSMUSG00000029207	549.554	-2.25604	0.25291	-8.92034	4.64858e-19	1.45826e-17
Apc	ENSMUSG00000005871	4866.6	-1.60986	0.256448	-6.27752	3.44012e-10	3.56742e-09
Apc2	ENSMUSG00000020135	10.3758	-2.8528	1.01049	-2.82319	0.00475491	0.0120659
Apcdd1	ENSMUSG00000071847	3604.09	6.96715	0.841056	8.2838	1.19302e-16	2.86907e-15
Apela	ENSMUSG00000079042	7.48157	2.67495	1.27251	2.1021	0.0355448	0.068877
Apex1	ENSMUSG00000035960	468.867	3.42074	0.393339	8.69667	3.4177e-18	9.901e-17
Apex2	ENSMUSG00000025269	350.721	-0.61494	0.316125	-1.94524	0.0517461	0.0951952
Aph1a	ENSMUSG00000015750	1078.26	1.01594	0.468857	2.16684	0.0302469	0.0600695
Apip	ENSMUSG00000010911	229.244	1.07857	0.323679	3.33223	0.000861519	0.00268705
Apitd1	ENSMUSG00000073705	165.103	2.05322	0.425288	4.82783	1.38026e-06	7.66441e-06
Apln	ENSMUSG00000037010	55.5139	2.51556	0.722033	3.48399	0.00049399	0.00163835
Aplnr	ENSMUSG00000044338	36.8626	1.51524	0.733186	2.06665	0.0387672	0.074133
Apmap	ENSMUSG00000033096	903.084	0.72826	0.254638	2.85998	0.00423662	0.0108933
Apoa1bp	ENSMUSG00000028070	718.184	1.08067	0.335019	3.2257	0.00125667	0.00373218
Apobec2	ENSMUSG00000040694	442.686	3.06734	0.363923	8.42855	3.49985e-17	9.01599e-16
Apobr	ENSMUSG00000042759	122.009	2.21855	0.555517	3.99366	6.50606e-05	0.000262842
Apoc4	ENSMUSG00000074336	11.759	3.52656	1.21295	2.90742	0.00364426	0.00951599
Apod	ENSMUSG00000022548	108.174	4.40365	0.881194	4.99737	5.81175e-07	3.45711e-06
Apoe	ENSMUSG00000002985	3257.56	3.68043	0.616698	5.96796	2.40234e-09	2.15378e-08
Apof	ENSMUSG00000047631	7.36897	3.35273	1.21619	2.75676	0.00583777	0.0144357
Apol10a	ENSMUSG00000050982	1336.26	-4.25507	1.2832	-3.31598	0.000913221	0.00282893
Apol10b	ENSMUSG00000050014	229.721	1.98578	0.860982	2.30642	0.0210874	0.0440837
Apol6	ENSMUSG00000033576	224.118	-1.50847	0.722857	-2.08681	0.0369053	0.0711156
Apol7b	ENSMUSG00000068252	5.33264	-2.37955	1.21752	-1.95442	0.050651	0.0934912
Apol7c	ENSMUSG00000044309	19.7484	-2.16958	0.931269	-2.3297	0.0198221	0.0418416
Apol7e	ENSMUSG00000071716	34.2208	-2.95822	0.972041	-3.04331	0.00233994	0.00647021
Apom	ENSMUSG00000024391	13.4281	-2.69835	1.08417	-2.48886	0.0128155	0.0286665
Apoo	ENSMUSG00000079508	151.909	-0.759958	0.254867	-2.98178	0.00286575	0.00775296
Apopt1	ENSMUSG00000037787	338.022	1.03673	0.237229	4.37014	1.24165e-05	5.80235e-05
App	ENSMUSG00000022892	19797	1.34594	0.313342	4.29543	1.74354e-05	7.92919e-05
Appbp2	ENSMUSG00000018481	2187.27	-0.82575	0.182057	-4.53567	5.74212e-06	2.85894e-05
Appl1	ENSMUSG00000040760	2144.77	-0.942901	0.283037	-3.33137	0.000864188	0.00269434
Appl2	ENSMUSG00000020263	3210.67	-1.5962	0.246938	-6.46395	1.02003e-10	1.14532e-09
Aprt	ENSMUSG00000006589	2802.48	1.82135	0.33299	5.4697	4.50795e-08	3.27645e-07
Aqp11	ENSMUSG00000042797	107.476	-1.83841	0.691628	-2.65809	0.00785857	0.0187356
Aqp4	ENSMUSG00000024411	6079.67	-3.03213	0.980955	-3.09099	0.00199488	0.0056046
Aqp9	ENSMUSG00000032204	14.276	2.12523	1.01413	2.09561	0.0361165	0.0698246
Ar	ENSMUSG00000046532	12.6417	-1.70312	0.845206	-2.01503	0.043901	0.082554
Araf	ENSMUSG00000001127	1910.11	-1.32533	0.175459	-7.55348	4.23787e-14	7.37144e-13
Arap2	ENSMUSG00000037999	2521.49	-1.76888	0.326899	-5.4111	6.26404e-08	4.45738e-07
Arap3	ENSMUSG00000024451	112.56	1.9769	0.543541	3.63707	0.000275756	0.00097072
Arc	ENSMUSG00000022602	60.4806	1.96654	0.526444	3.73551	0.000187335	0.000685548
Arcn1	ENSMUSG00000032096	5952.18	-0.568248	0.272152	-2.08798	0.0367997	0.0709388
Areg	ENSMUSG00000029378	805.054	1.93356	0.533607	3.62356	0.000290576	0.00101765
Arel1	ENSMUSG00000042350	1819.51	-1.22853	0.263466	-4.66294	3.11716e-06	1.62662e-05
Arf2	ENSMUSG00000062421	887.323	2.1619	0.412548	5.24036	1.60265e-07	1.05982e-06
Arf3	ENSMUSG00000051853	5730.47	-0.490731	0.21434	-2.2895	0.0220504	0.0457735
Arf4os	ENSMUSG00000090861	3.45779	-2.41188	1.24427	-1.93839	0.0525755	0.0964486
Arf5	ENSMUSG00000020440	2275.84	3.4212	0.347798	9.83674	7.82063e-23	3.59683e-21
Arfgap2	ENSMUSG00000027255	838.25	1.94374	0.194291	10.0043	1.45909e-23	7.17689e-22
Arfgef1	ENSMUSG00000067851	6375.56	-0.507592	0.23449	-2.16466	0.0304136	0.0603196
Arfgef2	ENSMUSG00000074582	2256.55	-1.5201	0.290048	-5.24085	1.59835e-07	1.05826e-06
Arfgef3	ENSMUSG00000019852	985.762	-3.39225	0.409397	-8.28598	1.1714e-16	2.82961e-15
Arg1	ENSMUSG00000019987	871.237	3.57626	0.328836	10.8755	1.50801e-27	1.05373e-25
Arg2	ENSMUSG00000021125	83.3333	-1.66217	0.580709	-2.86231	0.00420569	0.010824
Arhgap1	ENSMUSG00000027247	3634.33	-0.456224	0.214618	-2.12575	0.0335241	0.06546
Arhgap11a	ENSMUSG00000041219	1257.63	-0.651292	0.260857	-2.49673	0.0125343	0.0281399
Arhgap12	ENSMUSG00000041225	2131.71	-1.43675	0.353391	-4.06559	4.79104e-05	0.000199343
Arhgap15	ENSMUSG00000049744	90.7906	-3.52662	0.649342	-5.43106	5.60188e-08	4.01543e-07
Arhgap17	ENSMUSG00000030766	1594.23	-1.22298	0.399044	-3.06479	0.00217825	0.0060643
Arhgap20	ENSMUSG00000053199	443.488	-9.24054	0.584459	-15.8104	2.63687e-56	1.65118e-53
Arhgap21	ENSMUSG00000036591	4462.13	-1.88448	0.38368	-4.9116	9.03372e-07	5.18428e-06
Arhgap23	ENSMUSG00000049807	289.963	2.76725	0.589565	4.69371	2.6829e-06	1.4205e-05
Arhgap24	ENSMUSG00000057315	153.059	-3.64527	0.566269	-6.43735	1.2158e-10	1.34747e-09
Arhgap25	ENSMUSG00000030047	109.666	-2.03313	0.570807	-3.56186	0.000368238	0.00125898
Arhgap26	ENSMUSG00000036452	844.613	-2.63549	0.720298	-3.65889	0.000253312	0.000899494
Arhgap27	ENSMUSG00000034255	2190.43	-1.21949	0.504409	-2.41767	0.0156203	0.0340583
Arhgap28	ENSMUSG00000024043	70.8744	1.51917	0.690826	2.19906	0.0278736	0.0559776
Arhgap29	ENSMUSG00000039831	404.523	-1.25117	0.477906	-2.61803	0.00884393	0.0207985
Arhgap30	ENSMUSG00000048865	16.8496	-3.89105	1.19247	-3.26301	0.00110236	0.00333165
Arhgap31	ENSMUSG00000022799	217.061	-1.38573	0.373349	-3.71163	0.00020593	0.000744724
Arhgap32	ENSMUSG00000041444	4203.88	-2.45555	0.367962	-6.67338	2.49978e-11	3.06007e-10
Arhgap33	ENSMUSG00000036882	154.93	-1.60073	0.343802	-4.65598	3.22449e-06	1.67886e-05
Arhgap35	ENSMUSG00000058230	4186.49	-1.01147	0.223789	-4.51976	6.19112e-06	3.06935e-05
Arhgap39	ENSMUSG00000033697	714.073	-1.90239	0.180233	-10.5552	4.80558e-26	2.88707e-24
Arhgap4	ENSMUSG00000031389	122.604	-1.93777	0.765487	-2.53142	0.0113603	0.0258826
Arhgap40	ENSMUSG00000074625	76.6757	5.30779	0.936047	5.67044	1.42435e-08	1.12846e-07
Arhgap42	ENSMUSG00000050730	1204.72	-1.17128	0.389077	-3.01041	0.00260894	0.00712448
Arhgap5	ENSMUSG00000035133	3010.11	-0.870704	0.256495	-3.39463	0.000687215	0.00219512
Arhgap6	ENSMUSG00000031355	50.6926	-1.22021	0.518234	-2.35455	0.0185453	0.0394276
Arhgap8	ENSMUSG00000078954	289.526	-1.4391	0.437312	-3.29079	0.000999057	0.00305975
Arhgdib	ENSMUSG00000030220	489.796	-1.5903	0.50358	-3.158	0.00158858	0.00458007
Arhgdig	ENSMUSG00000073433	97.5752	2.77254	0.604036	4.59001	4.43216e-06	2.24378e-05
Arhgef1	ENSMUSG00000040940	3134.53	-0.529083	0.156836	-3.37348	0.000742255	0.00235477
Arhgef10	ENSMUSG00000071176	86.0178	-1.16651	0.508613	-2.29351	0.0218189	0.0453567
Arhgef10l	ENSMUSG00000040964	1691.4	1.23394	0.218485	5.64771	1.62595e-08	1.27148e-07
Arhgef11	ENSMUSG00000041977	2232.84	-1.49601	0.38446	-3.8912	9.97483e-05	0.000387868
Arhgef15	ENSMUSG00000052921	52.139	2.19261	0.735287	2.98198	0.00286389	0.00774921
Arhgef17	ENSMUSG00000032875	1065.38	3.40486	0.532522	6.39385	1.61765e-10	1.76639e-09
Arhgef18	ENSMUSG00000004568	1084.91	-1.0429	0.377133	-2.76535	0.00568624	0.014106
Arhgef2	ENSMUSG00000028059	2834.4	0.884314	0.303279	2.91584	0.00354735	0.0092808
Arhgef26	ENSMUSG00000036885	1623.29	0.991945	0.499546	1.98569	0.0470674	0.0876277
Arhgef28	ENSMUSG00000021662	1621.44	-1.1847	0.348525	-3.39919	0.000675857	0.00216054
Arhgef3	ENSMUSG00000021895	1306.62	-0.37272	0.184982	-2.01489	0.0439158	0.0825723
Arhgef38	ENSMUSG00000040969	903.435	-2.20697	0.298483	-7.39397	1.42511e-13	2.34129e-12
Arhgef40	ENSMUSG00000004562	1127.03	1.74708	0.336804	5.18722	2.13462e-07	1.37639e-06
Arhgef5	ENSMUSG00000033542	4539.22	-1.254	0.365664	-3.42938	0.000604967	0.00195814
Arhgef6	ENSMUSG00000031133	139.297	-2.20563	0.514089	-4.29036	1.78387e-05	8.08554e-05
Arid1a	ENSMUSG00000007880	4582.62	-1.34941	0.260743	-5.17526	2.27594e-07	1.45941e-06
Arid1b	ENSMUSG00000069729	2005.93	-0.46386	0.162607	-2.85265	0.0043357	0.011113
Arid2	ENSMUSG00000033237	2338.93	-0.883905	0.309194	-2.85874	0.00425322	0.0109308
Arid3b	ENSMUSG00000004661	263.719	-2.10968	0.316076	-6.67461	2.47896e-11	3.03686e-10
Arid4a	ENSMUSG00000048118	1169.79	-1.77323	0.223921	-7.91902	2.39394e-15	4.81181e-14
Arid4b	ENSMUSG00000039219	1430.86	-0.726944	0.221976	-3.27488	0.00105706	0.00321502
Arid5a	ENSMUSG00000037447	800.163	0.965316	0.435647	2.21582	0.0267037	0.053997
Arid5b	ENSMUSG00000019947	755.881	-1.92702	0.562047	-3.42858	0.000606756	0.00196237
Arih1	ENSMUSG00000025234	3502.9	-0.527767	0.178435	-2.95776	0.00309885	0.00828039
Arl10	ENSMUSG00000025870	283.428	-1.2167	0.296842	-4.09882	4.15261e-05	0.000175243
Arl11	ENSMUSG00000043157	23.5945	3.3347	0.917836	3.63322	0.000279908	0.000984061
Arl14	ENSMUSG00000098207	598.215	1.18147	0.391971	3.01419	0.00257667	0.00705173
Arl2	ENSMUSG00000024944	393.43	0.838035	0.39751	2.10821	0.0350127	0.0679755
Arl2bp	ENSMUSG00000031776	2233.28	0.879922	0.158514	5.55105	2.83951e-08	2.13238e-07
Arl3	ENSMUSG00000025035	234.669	2.92808	0.512812	5.70985	1.13075e-08	9.13633e-08
Arl4a	ENSMUSG00000047446	1289.13	-0.543672	0.23403	-2.32309	0.0201744	0.0424639
Arl4c	ENSMUSG00000049866	1333.97	1.97848	0.584869	3.38277	0.000717598	0.00228321
Arl4d	ENSMUSG00000034936	15.9696	2.23664	1.01037	2.21369	0.02685	0.054243
Arl6	ENSMUSG00000022722	161.262	1.66146	0.556809	2.98389	0.00284611	0.00770494
Arl6ip4	ENSMUSG00000029404	874.935	1.09344	0.176727	6.18715	6.12611e-10	6.06898e-09
Arl6ip5	ENSMUSG00000035199	788.462	1.50462	0.393665	3.82208	0.000132329	0.000500454
Arl6ip6	ENSMUSG00000026960	523.221	0.52078	0.224274	2.32207	0.0202291	0.0425571
Arl8a	ENSMUSG00000026426	1029.45	0.672355	0.346503	1.9404	0.0523309	0.096065
Armc10	ENSMUSG00000038525	1855.09	1.42567	0.354494	4.02169	5.7781e-05	0.000236365
Armc5	ENSMUSG00000042178	634.653	0.616025	0.207521	2.9685	0.00299257	0.00803853
Armc6	ENSMUSG00000002343	210.153	1.4231	0.292984	4.85725	1.19028e-06	6.6801e-06
Armc8	ENSMUSG00000032468	1199.03	-0.9929	0.255828	-3.88112	0.000103977	0.00040325
Armt1	ENSMUSG00000061759	644.785	1.06614	0.219733	4.85198	1.22235e-06	6.84593e-06
Arnt	ENSMUSG00000015522	1358.78	-1.11034	0.182603	-6.08065	1.19699e-09	1.12713e-08
Arntl	ENSMUSG00000055116	586.487	-1.51713	0.647041	-2.34472	0.0190415	0.0403666
Arntl2	ENSMUSG00000040187	358.234	1.18021	0.584421	2.01946	0.0434395	0.0818469
Arpc1a	ENSMUSG00000029621	1974.34	0.765581	0.304783	2.51189	0.0120088	0.0271322
Arpc3	ENSMUSG00000029465	4748.06	2.39523	0.362835	6.60143	4.07203e-11	4.86047e-10
Arpc5l	ENSMUSG00000026755	1241.7	1.19672	0.149784	7.98962	1.3535e-15	2.8288e-14
Arpp19	ENSMUSG00000007656	3483.26	0.927329	0.266897	3.47449	0.000511832	0.00169132
Arrb1	ENSMUSG00000018909	1217.39	-1.51962	0.635742	-2.39031	0.0168344	0.036302
Arrb2	ENSMUSG00000060216	311.345	1.01352	0.462973	2.18916	0.0285849	0.0571592
Arrdc2	ENSMUSG00000002910	230.991	0.672778	0.296119	2.27199	0.0230874	0.047665
Arsb	ENSMUSG00000042082	374.701	-1.06471	0.236112	-4.50934	6.503e-06	3.21224e-05
Arsg	ENSMUSG00000020604	129.107	-0.627789	0.302395	-2.07606	0.0378888	0.0727609
Arsi	ENSMUSG00000036412	237.765	6.12018	0.985793	6.20838	5.35338e-10	5.37683e-09
Arsj	ENSMUSG00000046561	5.84316	2.86652	1.25513	2.28384	0.022381	0.046377
Art2b	ENSMUSG00000030651	30.2879	-3.06269	0.941686	-3.25235	0.00114455	0.00344252
Arvcf	ENSMUSG00000000325	382.727	1.68674	0.540911	3.11834	0.00181874	0.00517041
Asah2	ENSMUSG00000024887	400.995	-0.956911	0.340639	-2.80917	0.00496701	0.0125513
Asap1	ENSMUSG00000022377	857.706	-1.68905	0.390801	-4.32202	1.54607e-05	7.07862e-05
Asb1	ENSMUSG00000026311	211.47	1.42249	0.379479	3.74854	0.000177865	0.000653981
Asb14	ENSMUSG00000021898	34.4822	-4.11077	0.665137	-6.18033	6.39673e-10	6.31566e-09
Asb16	ENSMUSG00000034768	65.4454	2.81975	0.609817	4.62393	3.76532e-06	1.93325e-05
Asb6	ENSMUSG00000039483	664.395	1.14028	0.18557	6.14476	8.00829e-10	7.77014e-09
Asb7	ENSMUSG00000030509	825.778	-1.3631	0.193751	-7.03531	1.98824e-12	2.87994e-11
Asb8	ENSMUSG00000048175	877.068	-1.15738	0.330449	-3.50244	0.000461011	0.00154153
Ascc1	ENSMUSG00000044475	785.451	1.49153	0.394277	3.78294	0.000154988	0.000576636
Ascc2	ENSMUSG00000020412	2066.89	-0.725012	0.194285	-3.73168	0.000190204	0.000694487
Ascc3	ENSMUSG00000038774	2404.88	-1.27834	0.317854	-4.02179	5.77587e-05	0.000236333
Ascl2	ENSMUSG00000009248	662.304	2.47935	0.399889	6.20008	5.64329e-10	5.64363e-09
Ascl4	ENSMUSG00000085111	222.4	4.46734	0.729409	6.12461	9.09068e-10	8.75253e-09
Asf1b	ENSMUSG00000005470	530.43	1.75427	0.215948	8.12358	4.52632e-16	1.01227e-14
Ash1l	ENSMUSG00000028053	3637.18	-2.09224	0.238788	-8.76192	1.91959e-18	5.65151e-17
Ash2l	ENSMUSG00000031575	2063.84	0.978819	0.258601	3.78506	0.000153671	0.000572259
Asic3	ENSMUSG00000038276	7.87253	-2.27284	0.94679	-2.40058	0.0163692	0.0354351
Asl	ENSMUSG00000025533	1007.47	1.01899	0.243709	4.18117	2.90009e-05	0.000126146
Aspa	ENSMUSG00000020774	1022.95	1.55116	0.732571	2.11742	0.0342239	0.0666506
Aspg	ENSMUSG00000037686	270.157	-1.35537	0.675916	-2.00524	0.0449375	0.0842016
Asph	ENSMUSG00000028207	1426.2	-1.19705	0.295652	-4.04886	5.14687e-05	0.000212627
Asphd1	ENSMUSG00000046378	4.67337	-3.29896	1.25497	-2.6287	0.00857111	0.0202388
Aspm	ENSMUSG00000033952	1023.87	-1.3772	0.400276	-3.44062	0.000580389	0.00189062
Aspn	ENSMUSG00000021388	29.3652	-2.13456	0.789767	-2.70277	0.00687648	0.0166428
Asprv1	ENSMUSG00000033508	1305.14	6.46109	0.748951	8.62686	6.30607e-18	1.75803e-16
Aspscr1	ENSMUSG00000025142	2144.18	2.02046	0.444236	4.54818	5.4113e-06	2.7025e-05
Asrgl1	ENSMUSG00000024654	169.91	0.523505	0.256955	2.03734	0.0416163	0.0788129
Ass1	ENSMUSG00000076441	801.59	0.933931	0.217499	4.29396	1.75516e-05	7.97313e-05
Associated Gene Name		baseMean	log2FoldChange	lfcSE	stat	pvalue	padj
Associated Gene Name
Associated Gene Name
Associated Gene Name
Aste1	ENSMUSG00000032567	304.888	-1.71376	0.246963	-6.93932	3.9398e-12	5.43592e-11
Asxl2	ENSMUSG00000037486	1994.43	-1.75344	0.183637	-9.54838	1.31742e-21	5.29603e-20
Asxl3	ENSMUSG00000045215	54.3385	-6.38907	0.890582	-7.17404	7.28178e-13	1.11528e-11
Atad2b	ENSMUSG00000052812	795.47	-1.74277	0.311162	-5.60084	2.13313e-08	1.63279e-07
Atad5	ENSMUSG00000017550	517.41	-1.35928	0.275374	-4.93612	7.96902e-07	4.624e-06
Atat1	ENSMUSG00000024426	306.809	-1.59213	0.579797	-2.74602	0.00603238	0.0148493
Atf2	ENSMUSG00000027104	1557.28	-1.08761	0.207881	-5.23187	1.678e-07	1.10605e-06
Atf3	ENSMUSG00000026628	1141.42	0.965082	0.499942	1.93039	0.0535587	0.0980093
Atf4	ENSMUSG00000042406	3834.6	0.766213	0.213796	3.58386	0.000338559	0.00116831
Atf5	ENSMUSG00000038539	387.738	1.17117	0.428821	2.73115	0.00631138	0.0154543
Atf6	ENSMUSG00000026663	2163.63	-1.11162	0.23239	-4.78341	1.7235e-06	9.40674e-06
Atf6b	ENSMUSG00000015461	1797.68	1.33479	0.167695	7.95965	1.72532e-15	3.56472e-14
Atf7	ENSMUSG00000099083	1419.79	-1.76756	0.262285	-6.73908	1.59393e-11	2.01637e-10
Atf7ip	ENSMUSG00000030213	2822.44	-1.53171	0.260184	-5.88701	3.93246e-09	3.40013e-08
Atg101	ENSMUSG00000037204	1040.51	2.66111	0.385892	6.896	5.34855e-12	7.21456e-11
Atg12	ENSMUSG00000032905	930.096	0.861933	0.31691	2.71981	0.00653201	0.0159298
Atg13	ENSMUSG00000027244	1227.97	-0.873198	0.223121	-3.91356	9.09437e-05	0.000356441
Atg2a	ENSMUSG00000024773	1607.89	-1.15732	0.232486	-4.97802	6.42367e-07	3.78927e-06
Atg2b	ENSMUSG00000041341	1378.12	-0.863731	0.216085	-3.99718	6.41029e-05	0.000259423
Atg4b	ENSMUSG00000026280	1203.32	0.757474	0.188731	4.01352	5.98195e-05	0.000243663
Atg4c	ENSMUSG00000028550	456.601	-0.983576	0.324278	-3.03313	0.00242034	0.00666536
Atg5	ENSMUSG00000038160	1084.29	1.1651	0.261599	4.45374	8.43864e-06	4.09141e-05
Atg9a	ENSMUSG00000033124	784.646	-1.52755	0.476597	-3.20512	0.00135008	0.00396978
Atg9b	ENSMUSG00000038295	871.414	4.75058	0.870067	5.46002	4.76084e-08	3.44801e-07
Athl1	ENSMUSG00000062031	635.662	-0.563552	0.254243	-2.21659	0.026651	0.0539146
Atic	ENSMUSG00000026192	3189.63	0.629404	0.289033	2.17762	0.029434	0.0586197
Atl1	ENSMUSG00000021066	31.3975	-2.43669	0.527742	-4.6172	3.88947e-06	1.98862e-05
Atl2	ENSMUSG00000059811	2697.3	-0.605967	0.167355	-3.62085	0.000293639	0.00102657
Atl3	ENSMUSG00000024759	3309.01	-0.495898	0.181694	-2.7293	0.00634683	0.0155294
Atm	ENSMUSG00000034218	1144.51	-1.45126	0.312971	-4.63705	3.53422e-06	1.82669e-05
Atmin	ENSMUSG00000047388	1104.2	-0.516464	0.187512	-2.75431	0.00588167	0.0145266
Atn1	ENSMUSG00000004263	2135.73	-0.824081	0.233833	-3.52422	0.000424724	0.00143018
Atoh1	ENSMUSG00000073043	664.68	-2.35178	0.883979	-2.66045	0.00780362	0.0186346
Atoh8	ENSMUSG00000037621	218.114	2.13087	0.404723	5.26499	1.40196e-07	9.38929e-07
Atox1	ENSMUSG00000018585	1227.73	3.14045	0.232907	13.4837	1.95145e-41	4.07327e-39
Atp10a	ENSMUSG00000025324	1014.4	3.45804	0.566219	6.10725	1.01365e-09	9.66236e-09
Atp10b	ENSMUSG00000055415	8495.66	-1.36911	0.427735	-3.20084	0.00137028	0.0040219
Atp13a1	ENSMUSG00000031862	2538.89	-0.70559	0.21579	-3.26981	0.00107622	0.00326596
Atp13a2	ENSMUSG00000036622	927.644	0.845109	0.359713	2.3494	0.0188036	0.0399142
Atp13a3	ENSMUSG00000022533	5023.26	-0.962389	0.241491	-3.98519	6.7426e-05	0.000271201
Atp1a1	ENSMUSG00000033161	36520.9	-1.50151	0.514532	-2.91821	0.00352049	0.00922535
Atp1a2	ENSMUSG00000007097	204.936	3.72428	0.857757	4.34188	1.41268e-05	6.51555e-05
Atp1a3	ENSMUSG00000040907	72.0107	1.28174	0.660183	1.94149	0.0521991	0.0958645
Atp1b1	ENSMUSG00000026576	22897.7	-1.31427	0.38204	-3.44012	0.000581454	0.00189333
Atp1b3	ENSMUSG00000032412	1780.56	0.901042	0.191495	4.7053	2.53493e-06	1.34785e-05
Atp2a1	ENSMUSG00000030730	7.15931	-1.74915	0.900453	-1.94252	0.0520736	0.0957005
Atp2a2	ENSMUSG00000029467	10741.3	-0.503491	0.129871	-3.87686	0.000105811	0.000409585
Atp2b1	ENSMUSG00000019943	5686.7	-1.9126	0.396638	-4.82203	1.42107e-06	7.87223e-06
Atp5b	ENSMUSG00000025393	51473.4	-1.4405	0.222727	-6.46756	9.95978e-11	1.12141e-09
Atp5d	ENSMUSG00000003072	6061.71	-1.05475	0.436592	-2.41588	0.0156972	0.0341849
Atp5e	ENSMUSG00000016252	2511.01	2.61759	0.404467	6.4717	9.69088e-11	1.0934e-09
Atp5f1	ENSMUSG00000000563	5502.19	1.2674	0.356027	3.55985	0.000371064	0.00126811
Atp5g1	ENSMUSG00000006057	2505.16	-0.99344	0.320048	-3.10403	0.00190902	0.00539595
Atp5g2	ENSMUSG00000062683	601.182	1.56927	0.290085	5.40968	6.31363e-08	4.48678e-07
Atp5g3	ENSMUSG00000018770	8441.98	1.70999	0.411045	4.1601	3.18108e-05	0.000136978
Atp5j2	ENSMUSG00000038690	2970.43	1.82497	0.392167	4.65356	3.26256e-06	1.69651e-05
Atp5k	ENSMUSG00000050856	2091.7	2.68693	0.451693	5.94858	2.70478e-09	2.40374e-08
Atp5sl	ENSMUSG00000057229	610.793	-0.849454	0.172777	-4.91646	8.81217e-07	5.06964e-06
Atp6ap1	ENSMUSG00000019087	4483	0.315568	0.147291	2.14247	0.0321553	0.0632291
Atp6ap2	ENSMUSG00000031007	2676.62	1.30302	0.29137	4.47205	7.7474e-06	3.78444e-05
Atp6v0a1	ENSMUSG00000019302	2019.04	-1.04392	0.530056	-1.96944	0.0489024	0.0906295
Atp6v0a2	ENSMUSG00000038023	2754.35	-1.85857	0.492022	-3.77741	0.000158468	0.000588911
Atp6v0a4	ENSMUSG00000038600	61.1453	-3.26821	1.04957	-3.11385	0.0018466	0.00523955
Atp6v0b	ENSMUSG00000033379	1190.89	1.08028	0.416223	2.59543	0.00944724	0.0220138
Atp6v0c	ENSMUSG00000024121	426.586	1.67121	0.485214	3.44428	0.000572586	0.00186744
Atp6v0d1	ENSMUSG00000013160	1669.82	-1.05537	0.5259	-2.00678	0.0447728	0.083922
Atp6v0d2	ENSMUSG00000028238	17.1454	2.20787	1.08217	2.04023	0.0413273	0.0783659
Atp6v0e	ENSMUSG00000015575	2013.39	1.60919	0.19077	8.43523	3.30559e-17	8.52904e-16
Atp6v0e2	ENSMUSG00000039347	611.476	1.96855	0.329957	5.96609	2.4301e-09	2.17626e-08
Atp6v1b2	ENSMUSG00000006273	3302.91	0.873624	0.132467	6.59501	4.25219e-11	5.05327e-10
Atp6v1c1	ENSMUSG00000022295	1241.23	1.12085	0.207303	5.40683	6.41502e-08	4.55486e-07
Atp6v1d	ENSMUSG00000021114	1220.75	0.394541	0.164746	2.39484	0.0166278	0.0359088
Atp6v1e1	ENSMUSG00000019210	2154.77	1.92084	0.177447	10.8249	2.62448e-27	1.77299e-25
Atp6v1f	ENSMUSG00000004285	1509.75	2.53242	0.190528	13.2916	2.59128e-40	4.90566e-38
Atp6v1g1	ENSMUSG00000039105	2073.17	2.23652	0.246619	9.06874	1.20402e-19	4.00872e-18
Atp6v1g2	ENSMUSG00000024403	118.429	-1.93052	0.475652	-4.05867	4.93521e-05	0.000204401
Atp6v1h	ENSMUSG00000033793	1624.09	1.31849	0.18577	7.09743	1.27096e-12	1.88356e-11
Atp7a	ENSMUSG00000033792	1377.47	-1.63271	0.266222	-6.1329	8.6293e-10	8.33295e-09
Atp8a1	ENSMUSG00000037685	2055.03	-1.70754	0.592237	-2.8832	0.00393657	0.0102007
Atp8a2	ENSMUSG00000021983	467.839	-2.12807	0.683529	-3.11336	0.00184968	0.00524646
Atp8b1	ENSMUSG00000039529	8552.38	-1.26743	0.287192	-4.4132	1.01855e-05	4.85879e-05
Atp8b4	ENSMUSG00000060131	52.5166	-1.83274	0.623874	-2.93767	0.00330688	0.00876577
Atp8b5	ENSMUSG00000028457	62.5575	-4.35894	0.65391	-6.66597	2.62921e-11	3.20645e-10
Atp9a	ENSMUSG00000027546	4591.38	0.962873	0.348756	2.76088	0.00576455	0.0142763
Atpaf1	ENSMUSG00000028710	342.464	-0.832632	0.224677	-3.7059	0.000210644	0.000760762
Atpif1	ENSMUSG00000054428	1140.08	0.80663	0.30887	2.61155	0.00901323	0.0211295
Atrip	ENSMUSG00000025646	11.837	-2.6401	0.967186	-2.72967	0.00633983	0.0155146
Atrn	ENSMUSG00000027312	1967.85	-0.956396	0.412887	-2.31637	0.0205383	0.0431185
Atrnl1	ENSMUSG00000054843	2094.73	-1.78772	0.684388	-2.61215	0.00899752	0.0211079
Atrx	ENSMUSG00000031229	4437.17	-1.05385	0.420474	-2.50634	0.0121987	0.0275002
Atxn1	ENSMUSG00000046876	1577.4	-2.48011	0.210577	-11.7777	5.08708e-32	5.30915e-30
Atxn10	ENSMUSG00000016541	1494.52	1.79431	0.403571	4.44608	8.74533e-06	4.21875e-05
Atxn2	ENSMUSG00000042605	1853.54	-2.15975	0.204176	-10.5779	3.77451e-26	2.29302e-24
Atxn2l	ENSMUSG00000032637	4093.29	-1.00067	0.239139	-4.18446	2.85843e-05	0.0001245
Atxn7	ENSMUSG00000021738	1290.47	-1.77288	0.162128	-10.935	7.83834e-28	5.57275e-26
Atxn7l1	ENSMUSG00000020564	648.262	-2.49618	0.186056	-13.4163	4.85516e-41	9.63985e-39
Atxn7l2	ENSMUSG00000048997	191.497	1.00611	0.368411	2.73094	0.00631545	0.0154619
Atxn7l3	ENSMUSG00000059995	2502.02	1.69155	0.150089	11.2703	1.83902e-29	1.51985e-27
AU019823	ENSMUSG00000059820	706.183	0.610905	0.254061	2.40457	0.0161917	0.0351302
AU021092	ENSMUSG00000051669	8.06516	3.40957	1.21362	2.80942	0.00496302	0.0125431
Auh	ENSMUSG00000021460	477.56	-0.85004	0.259837	-3.27144	0.00107003	0.00325021
Aunip	ENSMUSG00000078521	133.212	2.86661	0.447713	6.40278	1.5257e-10	1.67272e-09
Aurka	ENSMUSG00000027496	838.185	1.26044	0.256048	4.92266	8.53743e-07	4.91854e-06
Aurkaip1	ENSMUSG00000065990	1249.95	0.937976	0.338412	2.7717	0.00557645	0.0138653
Auts2	ENSMUSG00000029673	1145.55	-1.70759	0.369176	-4.6254	3.73868e-06	1.92139e-05
Aven	ENSMUSG00000003604	450.388	1.77927	0.261895	6.79384	1.09187e-11	1.41648e-10
Avil	ENSMUSG00000025432	2494.17	3.65372	0.760981	4.80133	1.57615e-06	8.66645e-06
Avl9	ENSMUSG00000029787	2169.37	-1.02553	0.224752	-4.56293	5.04452e-06	2.53253e-05
Avpi1	ENSMUSG00000018821	748.817	3.49576	0.345597	10.1151	4.73371e-24	2.47018e-22
Avpr1a	ENSMUSG00000020123	63.8787	3.75342	0.718693	5.22257	1.76457e-07	1.15889e-06
Avpr2	ENSMUSG00000031390	4.21261	-3.00779	1.19073	-2.52601	0.0115367	0.0262039
AW209491	ENSMUSG00000039182	441.96	1.85114	0.304472	6.07982	1.20315e-09	1.13228e-08
AW549877	ENSMUSG00000041935	1058.36	-1.10592	0.269088	-4.10989	3.95843e-05	0.0001677
AW551984	ENSMUSG00000038112	26.1777	-2.09009	1.04678	-1.99669	0.0458591	0.0857213
AW554918	ENSMUSG00000033632	302.797	-1.55377	0.315565	-4.92378	8.48897e-07	4.89581e-06
Axdnd1	ENSMUSG00000026601	12.5389	-2.06915	0.798054	-2.59274	0.00952154	0.0221616
Axin1	ENSMUSG00000024182	1637.69	1.11334	0.164112	6.784	1.16893e-11	1.51282e-10
Axin2	ENSMUSG00000000142	6335.31	2.43376	0.572581	4.25051	2.13288e-05	9.53469e-05
Axl	ENSMUSG00000002602	453.56	2.40161	0.478481	5.01923	5.18789e-07	3.10416e-06
Azgp1	ENSMUSG00000037053	18.6587	-1.93802	0.873714	-2.21814	0.0265451	0.0537539
Azi2	ENSMUSG00000039285	2294.1	-0.927676	0.312377	-2.96973	0.0029806	0.00801174
B130006D01Rik	ENSMUSG00000075596	41.3565	-6.62551	0.874869	-7.57314	3.64298e-14	6.41204e-13
B230118H07Rik	ENSMUSG00000027165	79.5921	1.14719	0.590867	1.94153	0.0521942	0.0958645
B230307C23Rik	ENSMUSG00000080717	64.0113	-1.02529	0.38566	-2.65852	0.00784847	0.0187168
B3galt2	ENSMUSG00000033849	288.794	-1.65572	0.431496	-3.83716	0.000124466	0.000473354
B3galt6	ENSMUSG00000050796	274.416	1.90531	0.237187	8.03293	9.51747e-16	2.03604e-14
B3gat2	ENSMUSG00000026156	29.3841	-4.11506	0.677607	-6.07292	1.25606e-09	1.17776e-08
B3gat3	ENSMUSG00000071649	771.187	1.24604	0.245913	5.067	4.04129e-07	2.46797e-06
B3glct	ENSMUSG00000051950	462.054	-0.865742	0.223125	-3.88008	0.000104422	0.000404784
B3gnt6	ENSMUSG00000074004	238.47	-6.38004	0.680271	-9.37868	6.68036e-21	2.51766e-19
B3gnt9	ENSMUSG00000069920	74.2137	-1.99542	0.441763	-4.51694	6.27387e-06	3.10754e-05
B3gntl1	ENSMUSG00000046605	190.011	-1.57784	0.267955	-5.88846	3.89821e-09	3.37949e-08
B430203G13Rik	ENSMUSG00000067356	22.2784	-3.38431	0.71253	-4.74971	2.0371e-06	1.09858e-05
B4galnt1	ENSMUSG00000006731	1973.06	-4.11942	0.245295	-16.7937	2.71344e-63	2.10369e-60
B4galnt2	ENSMUSG00000013418	2226.74	-3.07966	0.607965	-5.06552	4.07285e-07	2.48445e-06
B4galnt4	ENSMUSG00000055629	911.137	2.08358	0.541561	3.84737	0.000119395	0.000456092
B4galt2	ENSMUSG00000028541	67.6732	3.35756	0.745952	4.50104	6.76209e-06	3.32709e-05
B4galt4	ENSMUSG00000022793	616.861	-2.13543	0.83838	-2.54709	0.0108624	0.0249157
B4galt5	ENSMUSG00000017929	1892.22	-0.970317	0.238297	-4.07189	4.66341e-05	0.000194829
B4galt6	ENSMUSG00000056124	2416.41	0.988049	0.25034	3.94683	7.91939e-05	0.000313941
B4galt7	ENSMUSG00000021504	427.094	0.67859	0.224306	3.02528	0.002484	0.00682047
B4gat1	ENSMUSG00000047379	266.074	1.74869	0.323686	5.40241	6.57507e-08	4.65632e-07
B630005N14Rik	ENSMUSG00000042742	747.001	-0.796587	0.318195	-2.50345	0.0122989	0.0276915
B630019K06Rik	ENSMUSG00000052364	40.0602	1.80114	0.566866	3.17737	0.00148618	0.00431848
B9d1	ENSMUSG00000001039	208.355	1.80107	0.483997	3.72124	0.000198249	0.000719341
B9d2	ENSMUSG00000063439	127.219	2.79524	0.464094	6.023	1.71211e-09	1.57397e-08
Baat	ENSMUSG00000039653	24.7789	-4.29874	1.0262	-4.189	2.80192e-05	0.000122235
Babam1	ENSMUSG00000031820	1276.73	0.847816	0.219193	3.8679	0.000109779	0.000422732
Bace2	ENSMUSG00000040605	805.814	-1.3067	0.4233	-3.08694	0.00202231	0.00567677
Bach2	ENSMUSG00000040270	209.856	-2.78592	0.887321	-3.13969	0.00169124	0.00484346
Bad	ENSMUSG00000024959	654.138	1.34044	0.225753	5.93764	2.89162e-09	2.56001e-08
Bag1	ENSMUSG00000028416	4337.93	0.67191	0.203701	3.29851	0.000971995	0.00298791
Bag2	ENSMUSG00000042215	190.383	1.80764	0.507846	3.55942	0.000371673	0.00126987
Bahcc1	ENSMUSG00000039741	694.278	-0.754582	0.275523	-2.73872	0.00616785	0.0151415
Baiap2l1	ENSMUSG00000038859	3194.17	-2.17949	0.766989	-2.84161	0.0044886	0.0114616
Bambi	ENSMUSG00000024232	819.445	5.03352	0.581189	8.66073	4.68762e-18	1.33659e-16
Bank1	ENSMUSG00000037922	159.892	-2.69511	1.25441	-2.14852	0.0316728	0.0624292
Bap1	ENSMUSG00000021901	1270.37	1.00924	0.157614	6.4032	1.52153e-10	1.66928e-09
Basp1	ENSMUSG00000045763	1387.06	6.42359	0.527934	12.1674	4.63552e-34	5.71749e-32
Bax	ENSMUSG00000003873	1555.09	3.37095	0.472987	7.12694	1.02625e-12	1.54278e-11
Baz2a	ENSMUSG00000040054	4444.74	-1.30901	0.161536	-8.10353	5.33861e-16	1.18095e-14
Baz2b	ENSMUSG00000026987	2386.06	-2.44383	0.238674	-10.2392	1.32353e-24	7.1828e-23
Bbc3	ENSMUSG00000002083	206.721	2.40459	0.452748	5.31109	1.0897e-07	7.43875e-07
Bbof1	ENSMUSG00000057265	21.4687	-2.03049	0.624742	-3.25013	0.00115354	0.00346483
Bbs12	ENSMUSG00000051444	109.712	1.69933	0.438969	3.87119	0.000108306	0.000418149
Bbx	ENSMUSG00000022641	833.674	-1.99274	0.276474	-7.20771	5.6902e-13	8.82306e-12
BC003331	ENSMUSG00000006010	785.539	-0.570193	0.246399	-2.3141	0.0206621	0.0433392
BC005537	ENSMUSG00000019132	4681.84	0.567182	0.187468	3.02549	0.00248232	0.00681758
BC005561	ENSMUSG00000079065	295.568	-1.49623	0.309897	-4.82816	1.37802e-06	7.65459e-06
BC017158	ENSMUSG00000030780	409.725	-1.21652	0.240858	-5.05077	4.40029e-07	2.66522e-06
BC021785	ENSMUSG00000038528	6.22612	-3.56573	1.04527	-3.4113	0.000646532	0.00207658
BC021891	ENSMUSG00000031853	859.625	-1.14325	0.260868	-4.3825	1.17323e-05	5.51904e-05
BC022687	ENSMUSG00000037594	142.476	2.04275	0.351396	5.81326	6.12694e-09	5.17389e-08
BC024139	ENSMUSG00000044361	22.3292	-2.3205	1.08015	-2.14831	0.0316892	0.0624539
BC024978	ENSMUSG00000078786	167.866	-1.4296	0.343905	-4.15695	3.22521e-05	0.000138709
BC030499	ENSMUSG00000037593	11.4952	-3.34134	1.015	-3.29194	0.000994981	0.00304842
BC031181	ENSMUSG00000036299	1582.64	1.10111	0.171065	6.43683	1.21996e-10	1.35116e-09
BC048609	ENSMUSG00000047733	3.01486	-2.65245	1.24249	-2.13479	0.0327783	0.0642582
BC049352	ENSMUSG00000091996	107.544	-5.84214	0.49585	-11.7821	4.82923e-32	5.07256e-30
BC051142	ENSMUSG00000057246	54.0814	-3.46927	0.785499	-4.41664	1.00247e-05	4.7877e-05
BC052040	ENSMUSG00000040282	244.302	-0.941031	0.260046	-3.61871	0.000296078	0.00103419
BC089597	ENSMUSG00000074639	8.51614	-1.71081	0.874182	-1.95704	0.0503424	0.0929807
BC094916	ENSMUSG00000070501	23.1891	-4.12594	0.84643	-4.87452	1.09073e-06	6.1596e-06
BC100451	ENSMUSG00000076433	5.57894	-2.01057	1.03507	-1.94244	0.0520842	0.095709
BC107364	ENSMUSG00000046317	4.63231	-2.97844	1.28025	-2.32645	0.0199948	0.042146
Bcam	ENSMUSG00000002980	1272.97	2.93915	0.50367	5.83546	5.36433e-09	4.55353e-08
Bcap29	ENSMUSG00000020650	592.22	2.91557	0.365447	7.97811	1.48587e-15	3.07388e-14
Bcas2	ENSMUSG00000005687	1499.87	1.61094	0.204033	7.89552	2.89097e-15	5.75401e-14
Bcat2	ENSMUSG00000030826	984.802	0.709828	0.313997	2.26062	0.0237828	0.048927
Bccip	ENSMUSG00000030983	1059.01	0.729039	0.210199	3.46833	0.000523708	0.00172357
Bcdin3d	ENSMUSG00000037525	116.317	0.667484	0.291019	2.29361	0.021813	0.0453505
Bche	ENSMUSG00000027792	313.522	-3.14581	1.13603	-2.76913	0.00562058	0.0139537
Bckdha	ENSMUSG00000060376	825.535	2.87817	0.229967	12.5155	6.13946e-36	8.61695e-34
Bckdhb	ENSMUSG00000032263	278.353	1.06632	0.492509	2.16507	0.0303824	0.0602725
Bckdk	ENSMUSG00000030802	1288.24	0.424943	0.159297	2.66762	0.00763896	0.0182816
Bcl11a	ENSMUSG00000000861	519.549	-1.30364	0.328314	-3.97072	7.16571e-05	0.000285873
Bcl2a1a	ENSMUSG00000102037	20.2723	3.75232	0.979393	3.83127	0.000127484	0.000484041
Bcl2a1b	ENSMUSG00000089929	17.2199	3.51276	1.00725	3.48749	0.000487578	0.00162071
Bcl2a1d	ENSMUSG00000099974	26.7946	2.15901	0.66271	3.25784	0.00112263	0.0033841
Bcl2l1	ENSMUSG00000007659	2043.2	1.5922	0.192251	8.28189	1.2124e-16	2.91136e-15
Bcl2l11	ENSMUSG00000027381	1116.96	1.28939	0.571987	2.25423	0.0241818	0.0496161
Bcl2l12	ENSMUSG00000003190	105.027	1.0823	0.459129	2.35729	0.0184089	0.0392041
Bcl2l15	ENSMUSG00000044165	34.8081	2.20206	1.09007	2.02012	0.0433709	0.081746
Bcl3	ENSMUSG00000053175	1823.6	0.675208	0.192457	3.50835	0.000450896	0.00150988
Bcl7b	ENSMUSG00000029681	532.255	1.03199	0.224781	4.59111	4.40905e-06	2.23278e-05
Bcl7c	ENSMUSG00000030814	262.742	1.58247	0.348968	4.53471	5.76834e-06	2.87068e-05
Bcl9	ENSMUSG00000038256	1480.51	-1.00808	0.326609	-3.08649	0.00202534	0.00568428
Bclaf1	ENSMUSG00000037608	4615.76	-0.882239	0.285275	-3.09259	0.00198419	0.00558227
Bco2	ENSMUSG00000032066	324.123	1.12538	0.33894	3.32029	0.000899244	0.00279134
Bcorl1	ENSMUSG00000036959	695.826	-0.971674	0.366846	-2.64873	0.00807959	0.0191951
Bdkrb1	ENSMUSG00000041347	25.9974	3.02355	0.889258	3.40008	0.000673671	0.00215524
Bdkrb2	ENSMUSG00000021070	61.9547	3.94271	0.761855	5.17514	2.27744e-07	1.4598e-06
Bdp1	ENSMUSG00000049658	1711.04	-1.71777	0.189314	-9.07366	1.15086e-19	3.86333e-18
Bean1	ENSMUSG00000031872	82.4118	3.78138	0.899672	4.20306	2.63325e-05	0.000115651
Becn1	ENSMUSG00000035086	1520.04	0.978595	0.176455	5.54586	2.92508e-08	2.18857e-07
Bend7	ENSMUSG00000048186	173.917	-1.54182	0.361414	-4.26606	1.98953e-05	8.94439e-05
Bet1	ENSMUSG00000032757	566.948	0.725667	0.204106	3.55535	0.000377473	0.00128678
Bex1	ENSMUSG00000050071	397.399	4.84608	0.545969	8.8761	6.92456e-19	2.1352e-17
Bex4	ENSMUSG00000047844	53.9234	2.65089	1.02338	2.59034	0.00958804	0.0222972
Bglap3	ENSMUSG00000074489	138.958	1.91099	0.750633	2.54584	0.0109014	0.024991
Bgn	ENSMUSG00000031375	969.293	3.03214	0.60393	5.02069	5.14869e-07	3.08296e-06
Bhlha15	ENSMUSG00000052271	134.809	-1.08568	0.564434	-1.92348	0.0544197	0.0992765
Bhlhe22	ENSMUSG00000025128	13.6824	3.61637	1.20838	2.99274	0.00276482	0.00750734
Bhlhe40	ENSMUSG00000030103	6042.22	0.443093	0.205603	2.15509	0.0311548	0.0616395
Bicd1	ENSMUSG00000003452	344.056	-1.28862	0.302271	-4.26313	2.01587e-05	9.05142e-05
Bicd2	ENSMUSG00000037933	724.064	0.888456	0.355266	2.50082	0.0123906	0.0278595
Bid	ENSMUSG00000004446	843.933	1.32757	0.408111	3.25296	0.0011421	0.00343642
Bik	ENSMUSG00000016758	107.644	2.16879	0.436673	4.96662	6.81303e-07	4.00444e-06
Bin2	ENSMUSG00000098112	123.335	-1.73806	0.455112	-3.81897	0.00013401	0.00050622
Birc3	ENSMUSG00000032000	2025.92	-0.967705	0.377609	-2.56271	0.0103858	0.02392
Birc5	ENSMUSG00000017716	1110.86	1.55508	0.231376	6.72101	1.80472e-11	2.255e-10
Birc6	ENSMUSG00000024073	5761.78	-2.13833	0.281498	-7.59626	3.04817e-14	5.40013e-13
Blnk	ENSMUSG00000061132	2619.05	-1.1275	0.430309	-2.62022	0.00878741	0.0206745
Bloc1s2	ENSMUSG00000057506	400.483	1.90717	0.363977	5.23983	1.60727e-07	1.06244e-06
Bloc1s3	ENSMUSG00000057667	398.281	1.32797	0.364122	3.64704	0.00026528	0.000937897
Bloc1s4	ENSMUSG00000060708	166.274	2.8848	0.350081	8.24039	1.71657e-16	4.05623e-15
Bloc1s5	ENSMUSG00000038982	280.644	1.92263	0.241943	7.94665	1.91629e-15	3.91949e-14
Bloc1s6	ENSMUSG00000005804	782.79	0.540058	0.270924	1.99339	0.0462186	0.0862589
Blvra	ENSMUSG00000001999	509.86	1.50359	0.217022	6.92829	4.25969e-12	5.84263e-11
Blvrb	ENSMUSG00000040466	977.235	2.09182	0.3029	6.90598	4.98573e-12	6.76439e-11
Bmf	ENSMUSG00000040093	1371.84	1.44886	0.588428	2.46226	0.0138065	0.0305579
Bmi1	ENSMUSG00000026739	825.288	1.11531	0.309507	3.60352	0.000313934	0.00109168
Bmp1	ENSMUSG00000022098	689.058	3.3439	0.615018	5.43708	5.41607e-08	3.89483e-07
Bmp2k	ENSMUSG00000034663	684.863	-1.09936	0.208773	-5.26583	1.39558e-07	9.35423e-07
Bmp3	ENSMUSG00000029335	533.392	-4.43614	0.802049	-5.53101	3.18397e-08	2.36596e-07
Bmp4	ENSMUSG00000021835	223.28	3.05895	0.581383	5.2615	1.42882e-07	9.5456e-07
Bmp5	ENSMUSG00000032179	95.124	3.11713	0.594089	5.2469	1.54678e-07	1.0283e-06
Bmp6	ENSMUSG00000039004	79.2493	1.97707	0.492311	4.0159	5.92187e-05	0.000241518
Bmp7	ENSMUSG00000008999	829.951	3.52699	0.723594	4.87427	1.09212e-06	6.16535e-06
Bmpr1a	ENSMUSG00000021796	2603.93	-0.732246	0.170636	-4.29128	1.7765e-05	8.05883e-05
Bmpr2	ENSMUSG00000067336	3113.54	-1.31118	0.349959	-3.74666	0.000179202	0.00065845
Bmx	ENSMUSG00000031377	18.2426	-1.98117	0.709726	-2.79147	0.00524699	0.0131547
Bmyc	ENSMUSG00000049086	64.684	1.11435	0.523455	2.12884	0.0332674	0.0650524
Bnc1	ENSMUSG00000025105	8.49465	-4.1326	1.29604	-3.18862	0.00142952	0.00417171
Bnc2	ENSMUSG00000028487	17.3154	-4.11463	1.07786	-3.81742	0.000134855	0.000508707
Bnip3	ENSMUSG00000078566	826.099	3.682	0.523006	7.04007	1.92144e-12	2.79063e-11
Bnip3l	ENSMUSG00000022051	1821.36	0.545054	0.232441	2.34492	0.0190314	0.0403504
Boc	ENSMUSG00000022687	553.004	-2.92057	0.382157	-7.64234	2.13316e-14	3.88045e-13
Bod1	ENSMUSG00000044502	1059.73	2.53293	0.250178	10.1245	4.30171e-24	2.25923e-22
Bod1l	ENSMUSG00000061755	1980.77	-1.76998	0.289388	-6.11628	9.57855e-10	9.16804e-09
Bok	ENSMUSG00000026278	1593.02	3.36192	0.296839	11.3257	9.78542e-30	8.42944e-28
Bola1	ENSMUSG00000015943	342.26	1.75403	0.279285	6.28044	3.37607e-10	3.50771e-09
Bola2	ENSMUSG00000047721	648.975	1.51244	0.274401	5.51177	3.55243e-08	2.62683e-07
Bola3	ENSMUSG00000045160	409.386	0.876754	0.312862	2.80236	0.00507299	0.0127715
Bop1	ENSMUSG00000022557	1527.17	1.52096	0.231734	6.56336	5.26099e-11	6.1755e-10
Borcs5	ENSMUSG00000042992	180.876	1.29469	0.342159	3.78389	0.000154395	0.000574562
Borcs6	ENSMUSG00000045176	257.977	0.984266	0.355672	2.76734	0.0056515	0.0140241
Borcs8	ENSMUSG00000002345	434.364	-1.11864	0.23036	-4.85607	1.19741e-06	6.71318e-06
Bpgm	ENSMUSG00000038871	1848.06	0.763338	0.392787	1.94339	0.0519692	0.0955517
Bphl	ENSMUSG00000038286	285.171	0.715442	0.217902	3.28333	0.0010259	0.00313078
Bpifb1	ENSMUSG00000027485	11.9306	2.74732	1.1353	2.41992	0.0155241	0.0338759
Bpifb5	ENSMUSG00000038572	29.6164	3.5933	1.11539	3.22157	0.00127492	0.00377949
Bpifb9b	ENSMUSG00000067996	4.13595	-3.42569	1.30678	-2.62147	0.00875503	0.0206162
Bptf	ENSMUSG00000040481	3328.27	-1.55014	0.27165	-5.70638	1.15402e-08	9.31972e-08
Braf	ENSMUSG00000002413	1072.7	-1.99004	0.245297	-8.11276	4.94825e-16	1.1036e-14
Brat1	ENSMUSG00000000148	425.74	1.56918	0.207539	7.56088	4.00342e-14	7.01612e-13
Brd1	ENSMUSG00000022387	2650.28	-0.931338	0.136318	-6.83211	8.36748e-12	1.10577e-10
Brd4	ENSMUSG00000024002	3630.13	-1.49901	0.264422	-5.66901	1.43622e-08	1.13675e-07
Brd7	ENSMUSG00000031660	1978	0.935737	0.358983	2.60663	0.00914374	0.0213957
Brd8	ENSMUSG00000003778	1696.04	-0.925901	0.303109	-3.05468	0.00225302	0.00625216
Brdt	ENSMUSG00000029279	38.4038	-1.1272	0.460237	-2.44917	0.0143188	0.0315587
Brf1	ENSMUSG00000011158	761.8	0.559761	0.226278	2.47377	0.0133695	0.0297442
Brf2	ENSMUSG00000031487	180.48	2.82101	0.332884	8.47445	2.36201e-17	6.19259e-16
Bri3	ENSMUSG00000047843	645.096	1.03119	0.276445	3.73017	0.000191348	0.000698037
Brix1	ENSMUSG00000022247	1368.18	1.80282	0.286949	6.28271	3.32718e-10	3.46133e-09
Brk1	ENSMUSG00000033940	1819.04	1.63316	0.215849	7.56624	3.84181e-14	6.74741e-13
Brms1	ENSMUSG00000080268	928.084	1.43034	0.280007	5.10822	3.25199e-07	2.02272e-06
Brpf1	ENSMUSG00000001632	1330.06	-0.388691	0.145037	-2.67995	0.00736326	0.0176764
Brpf3	ENSMUSG00000063952	1928.75	-1.71066	0.685207	-2.49656	0.0125404	0.0281459
Brsk1	ENSMUSG00000035390	211.052	-1.26099	0.615254	-2.04954	0.0404092	0.0768308
Brsk2	ENSMUSG00000053046	22.7179	-3.38025	1.17553	-2.87551	0.00403376	0.0104227
Brwd1	ENSMUSG00000022914	1797.7	-1.61799	0.284713	-5.68287	1.3245e-08	1.05655e-07
Brwd3	ENSMUSG00000063663	1431.95	-1.1517	0.303893	-3.78982	0.000150756	0.000562305
Bsdc1	ENSMUSG00000040859	2277.34	-0.943958	0.244118	-3.86681	0.000110267	0.000424262
Bsn	ENSMUSG00000032589	417.676	-0.845398	0.280292	-3.01614	0.00256019	0.00701252
Bst1	ENSMUSG00000029082	54.6352	1.85301	0.787088	2.35425	0.0185599	0.0394482
Bst2	ENSMUSG00000046718	1700.14	2.75697	0.473214	5.82606	5.67527e-09	4.80245e-08
Btaf1	ENSMUSG00000040565	1517.4	-0.783362	0.25894	-3.02526	0.00248421	0.00682047
Btbd1	ENSMUSG00000025103	1371.03	0.728452	0.19592	3.71812	0.000200714	0.000727961
Btbd10	ENSMUSG00000038187	497.113	0.835005	0.305355	2.73454	0.00624682	0.01531
Btbd11	ENSMUSG00000020042	165.216	0.833944	0.419237	1.98919	0.04668	0.0870145
Btbd17	ENSMUSG00000000202	80.4264	5.61682	1.08552	5.17433	2.28726e-07	1.46552e-06
Btbd18	ENSMUSG00000086598	3.83667	-2.39444	1.17147	-2.04396	0.0409574	0.0777279
Btbd19	ENSMUSG00000073771	351.701	1.8038	0.418	4.31532	1.5937e-05	7.28646e-05
Btbd7	ENSMUSG00000041702	1190.13	-1.27743	0.22564	-5.66136	1.50182e-08	1.18522e-07
Btbd8	ENSMUSG00000070632	40.7401	-3.09577	0.581471	-5.32403	1.01493e-07	6.97219e-07
Btc	ENSMUSG00000082361	505.284	2.23072	0.414329	5.38393	7.28776e-08	5.12093e-07
Btf3	ENSMUSG00000021660	4694.33	2.08826	0.203899	10.2416	1.29049e-24	7.02692e-23
Btf3l4	ENSMUSG00000028568	481.747	1.08723	0.258264	4.20975	2.55651e-05	0.000112554
Btg1	ENSMUSG00000036478	3363.73	0.860106	0.267212	3.21881	0.00128722	0.00381179
Btg2	ENSMUSG00000020423	2606.61	0.721242	0.293748	2.45531	0.0140762	0.0310915
Btg3	ENSMUSG00000022863	55.7269	-1.90739	0.395498	-4.82276	1.41582e-06	7.8458e-06
Btla	ENSMUSG00000052013	124.311	-2.6078	1.16243	-2.2434	0.0248712	0.0508309
Btn1a1	ENSMUSG00000000706	34.7989	-3.37005	1.11381	-3.02569	0.00248065	0.00681414
Btnl1	ENSMUSG00000062638	263.427	-3.22012	1.14668	-2.80821	0.00498181	0.0125848
Btnl2	ENSMUSG00000024340	188.817	-2.30165	0.931741	-2.47026	0.0135013	0.0299803
Btrc	ENSMUSG00000025217	408.527	-0.592183	0.208705	-2.83743	0.0045479	0.0115894
Bub3	ENSMUSG00000066979	2148.32	1.73591	0.225575	7.69548	1.40959e-14	2.61087e-13
Bud13	ENSMUSG00000032077	362.554	0.985383	0.235272	4.18827	2.81089e-05	0.000122541
Bud31	ENSMUSG00000038722	1137.38	2.17618	0.162481	13.3935	6.60122e-41	1.29487e-38
Bysl	ENSMUSG00000023988	834.168	1.0845	0.244779	4.43053	9.40029e-06	4.5133e-05
Bzw1	ENSMUSG00000051223	8864.32	1.21029	0.180516	6.70461	2.01949e-11	2.50795e-10
Bzw2	ENSMUSG00000020547	3234.79	2.40363	0.441115	5.44898	5.0659e-08	3.6527e-07
C130050O18Rik	ENSMUSG00000044092	19.2582	-1.39754	0.672091	-2.07939	0.0375813	0.0722984
C130074G19Rik	ENSMUSG00000039349	1971.85	3.25888	0.324117	10.0546	8.76559e-24	4.40471e-22
C1d	ENSMUSG00000000581	935.035	2.0097	0.32336	6.21506	5.13051e-10	5.16572e-09
C1qa	ENSMUSG00000036887	582.296	5.17823	0.573729	9.02556	1.78782e-19	5.86846e-18
C1qb	ENSMUSG00000036905	602.826	2.87361	0.493965	5.81743	5.97575e-09	5.04884e-08
C1qbp	ENSMUSG00000018446	2978.79	1.49821	0.27182	5.51175	3.55277e-08	2.62683e-07
C1qc	ENSMUSG00000036896	485.255	2.75328	0.469996	5.85809	4.68231e-09	4.00592e-08
C1qtnf1	ENSMUSG00000017446	82.0123	1.96174	0.647999	3.02738	0.00246681	0.00678185
C1qtnf2	ENSMUSG00000046491	8.74978	3.58547	1.19842	2.99182	0.0027732	0.00752884
C1qtnf4	ENSMUSG00000040794	18.5734	2.69126	0.813721	3.30735	0.000941828	0.00290791
C1ra	ENSMUSG00000055172	348.211	2.83835	0.554479	5.11896	3.07227e-07	1.91719e-06
C1s1	ENSMUSG00000038521	364.72	2.31881	0.557203	4.16152	3.16131e-05	0.000136234
C1s2	ENSMUSG00000079343	4.17431	2.69875	1.26294	2.13687	0.0326082	0.0639785
C2	ENSMUSG00000024371	190.331	1.35279	0.606142	2.23181	0.0256273	0.0521549
C2cd4c	ENSMUSG00000045912	23.4169	-1.83239	0.553121	-3.31282	0.000923613	0.00285772
C2cd5	ENSMUSG00000030279	766.705	-1.81377	0.359265	-5.04855	4.45185e-07	2.69344e-06
C3	ENSMUSG00000024164	2228.08	-1.6127	0.698276	-2.30955	0.0209133	0.0437768
C330027C09Rik	ENSMUSG00000033031	1101.33	0.626322	0.236396	2.64946	0.00806208	0.0191619
C3ar1	ENSMUSG00000040552	99.2803	2.8568	0.64117	4.45561	8.36555e-06	4.0596e-05
C4b	ENSMUSG00000073418	515.424	2.03218	0.685971	2.96249	0.00305161	0.0081689
C4bp	ENSMUSG00000026405	362.549	1.48649	0.601164	2.47269	0.01341	0.029818
C5ar1	ENSMUSG00000049130	120.591	4.5235	0.755122	5.99043	2.09292e-09	1.89832e-08
C730034F03Rik	ENSMUSG00000079242	7.84823	-1.81069	0.850278	-2.12953	0.0332104	0.0649783
CAAA01147332.1	ENSMUSG00000095742	501.385	6.68025	0.588124	11.3586	6.72389e-30	5.91739e-28
Caap1	ENSMUSG00000028578	311.989	0.801141	0.227345	3.52389	0.000425254	0.00143167
Cabin1	ENSMUSG00000020196	1970.72	-1.0199	0.256441	-3.97714	6.97494e-05	0.000279289
Cables2	ENSMUSG00000038990	1126.95	-0.435173	0.21885	-1.98845	0.0467616	0.0871181
Cabp4	ENSMUSG00000024842	9.73254	-3.03543	0.948703	-3.19956	0.00137639	0.00403621
Cabyr	ENSMUSG00000024430	11.421	-2.49418	0.810104	-3.07884	0.00207808	0.00581523
Cacfd1	ENSMUSG00000015488	1520.38	1.08309	0.282263	3.83717	0.000124463	0.000473354
Cachd1	ENSMUSG00000028532	1367.3	-1.23805	0.258525	-4.78888	1.67711e-06	9.16279e-06
Cacna1a	ENSMUSG00000034656	133.059	-1.58243	0.444615	-3.5591	0.000372127	0.00127068
Cacna1b	ENSMUSG00000004113	136.37	-2.48373	0.878166	-2.82831	0.00467939	0.0118946
Cacna1c	ENSMUSG00000051331	106.493	-1.42737	0.642273	-2.22237	0.0262582	0.053239
Cacna1d	ENSMUSG00000015968	64.6849	-1.17451	0.480773	-2.44296	0.0145675	0.0320375
Cacna1e	ENSMUSG00000004110	90.7865	-2.87481	1.26444	-2.27359	0.0229909	0.0475019
Cacna1h	ENSMUSG00000024112	303.972	-1.87188	0.546746	-3.42367	0.000617823	0.00199421
Cacna2d2	ENSMUSG00000010066	117.849	-3.25815	0.867951	-3.75384	0.000174146	0.000641173
Cacna2d4	ENSMUSG00000041460	28.2362	-2.18311	0.603008	-3.62037	0.000294179	0.00102824
Cacnb2	ENSMUSG00000057914	14.9626	-3.48793	1.02351	-3.40782	0.000654841	0.00210161
Cacnb4	ENSMUSG00000017412	9.13115	-2.67786	0.945368	-2.83261	0.00461695	0.0117506
Cacng7	ENSMUSG00000069806	25.3117	1.44054	0.685841	2.1004	0.0356933	0.0691071
Cactin	ENSMUSG00000034889	841.385	1.70774	0.191032	8.93954	3.90784e-19	1.23541e-17
Cacybp	ENSMUSG00000014226	1817.67	2.15668	0.250074	8.62417	6.456e-18	1.79369e-16
Cadm1	ENSMUSG00000032076	327.531	3.40576	0.697027	4.88612	1.02842e-06	5.82998e-06
Cadm4	ENSMUSG00000054793	383.843	3.72276	0.633166	5.8796	4.11268e-09	3.54152e-08
Cadps	ENSMUSG00000054423	670.546	3.68678	0.745792	4.94344	7.67568e-07	4.46952e-06
Cadps2	ENSMUSG00000017978	1376.46	-1.07153	0.457802	-2.3406	0.0192525	0.0407608
Calcb	ENSMUSG00000030666	16.1847	2.77592	0.97315	2.85251	0.00433757	0.0111143
Cald1	ENSMUSG00000029761	1426.48	2.76937	0.554253	4.99658	5.83546e-07	3.46995e-06
Calhm2	ENSMUSG00000033033	71.4124	-1.48225	0.347651	-4.26362	2.01143e-05	9.03397e-05
Calm2	ENSMUSG00000036438	11324.1	0.88454	0.276544	3.19855	0.00138119	0.00404808
Calr	ENSMUSG00000003814	19396.7	0.85751	0.224607	3.81783	0.000134631	0.000507977
Calr3	ENSMUSG00000019732	26.6631	1.93079	0.957587	2.01631	0.0437676	0.0823703
Calu	ENSMUSG00000029767	5802.78	0.626371	0.181681	3.44764	0.000565504	0.00184693
Camk1	ENSMUSG00000030272	552.516	0.706447	0.238513	2.96188	0.0030577	0.00818352
Camk1d	ENSMUSG00000039145	3725.28	-0.874734	0.381882	-2.29059	0.0219872	0.0456657
Camk1g	ENSMUSG00000016179	13.5182	-2.18938	0.816001	-2.68306	0.00729523	0.0175338
Camk2b	ENSMUSG00000057897	378.883	-1.77059	0.677862	-2.61203	0.00900064	0.0211092
Camk2d	ENSMUSG00000053819	2879.01	-1.9481	0.562489	-3.46335	0.0005335	0.0017519
Camk2n2	ENSMUSG00000051146	36.316	1.20383	0.522143	2.30556	0.0211353	0.0441782
Camk4	ENSMUSG00000038128	283.437	-3.69253	0.397227	-9.29578	1.46132e-20	5.33448e-19
Camkk1	ENSMUSG00000020785	63.1125	0.87819	0.42863	2.04883	0.0404788	0.0769272
Camkk2	ENSMUSG00000029471	282.727	1.33818	0.553147	2.41922	0.015554	0.0339274
Camkmt	ENSMUSG00000071037	180.743	-1.85181	0.269161	-6.87995	5.98717e-12	8.03603e-11
Camkv	ENSMUSG00000032936	28.5147	3.80179	1.2068	3.1503	0.00163104	0.00469003
Caml	ENSMUSG00000021501	500.638	1.19778	0.19003	6.30312	2.91717e-10	3.0701e-09
Camsap2	ENSMUSG00000041570	1093.31	1.64198	0.350964	4.67849	2.88996e-06	1.51975e-05
Camsap3	ENSMUSG00000044433	1666.05	-1.38853	0.277532	-5.00315	5.64018e-07	3.35751e-06
Camta2	ENSMUSG00000040712	2031.46	-2.60636	0.594934	-4.38092	1.1818e-05	5.54971e-05
Canx	ENSMUSG00000020368	10451.2	-0.608505	0.144651	-4.20672	2.59108e-05	0.000113922
Capg	ENSMUSG00000056737	2946.61	1.72735	0.761018	2.26979	0.0232204	0.0478675
Capn1	ENSMUSG00000024942	2969.82	-0.497896	0.233887	-2.12878	0.0332721	0.0650537
Capn10	ENSMUSG00000026270	599.609	-0.712277	0.219962	-3.23819	0.00120291	0.00359219
Capn11	ENSMUSG00000058626	21.6988	-2.88728	1.1948	-2.41654	0.0156688	0.0341368
Capn15	ENSMUSG00000037326	261.903	-0.734407	0.226933	-3.23623	0.00121119	0.00361359
Capn3	ENSMUSG00000079110	41.1293	-1.4339	0.651777	-2.19999	0.0278076	0.0558795
Capn6	ENSMUSG00000067276	123.996	2.20779	1.02062	2.16319	0.0305265	0.0605289
Capn7	ENSMUSG00000021893	1626.67	-0.658202	0.260518	-2.52652	0.01152	0.0261842
Capn8	ENSMUSG00000038599	343.276	-2.07073	0.697877	-2.96718	0.00300544	0.00806536
Caprin1	ENSMUSG00000027184	11526.5	-0.762265	0.280092	-2.72148	0.0064991	0.0158615
Caprin2	ENSMUSG00000030309	123.698	-1.07118	0.304575	-3.51697	0.000436506	0.00146591
Capsl	ENSMUSG00000039676	37.0628	-1.19326	0.521974	-2.28606	0.0222507	0.0461366
Capza2	ENSMUSG00000015733	4588.09	0.96106	0.355077	2.70662	0.00679715	0.0164728
Car1	ENSMUSG00000027556	25598.5	-3.94886	0.701411	-5.62988	1.80334e-08	1.39877e-07
Car12	ENSMUSG00000032373	1214.6	-4.05996	0.690504	-5.8797	4.11013e-09	3.54152e-08
Car13	ENSMUSG00000027555	664.636	-1.37311	0.614007	-2.23631	0.0253313	0.0516299
Car14	ENSMUSG00000038526	8.60123	-2.87268	0.92242	-3.11429	0.00184391	0.00523464
Car15	ENSMUSG00000090236	7.79905	-2.50888	0.882864	-2.84175	0.00448664	0.0114583
Car2	ENSMUSG00000027562	4993.54	-1.63563	0.760412	-2.15098	0.031478	0.0621581
Car8	ENSMUSG00000041261	832.27	-4.95195	0.658587	-7.51905	5.51765e-14	9.51619e-13
Card10	ENSMUSG00000033170	1279.82	1.17966	0.231043	5.1058	3.29399e-07	2.04614e-06
Card11	ENSMUSG00000036526	361.715	-0.694148	0.311198	-2.23057	0.0257096	0.052283
Card14	ENSMUSG00000013483	720.826	1.18487	0.507495	2.33473	0.0195573	0.0413522
Carf	ENSMUSG00000026017	192.952	-1.32835	0.424812	-3.12692	0.00176649	0.00503593
Carhsp1	ENSMUSG00000008393	3316.2	0.87997	0.301104	2.92248	0.00347256	0.00911735
Carkd	ENSMUSG00000031505	1059.79	1.34732	0.204859	6.57684	4.80547e-11	5.67352e-10
Carnmt1	ENSMUSG00000024726	148.913	0.862855	0.316334	2.72767	0.00637826	0.0156
Carns1	ENSMUSG00000075289	35.1563	-1.74113	0.643088	-2.70745	0.0067802	0.0164366
Cars	ENSMUSG00000010755	1144.91	1.33217	0.209883	6.34723	2.19222e-10	2.35003e-09
Casc4	ENSMUSG00000060227	520.136	-1.41251	0.496988	-2.84213	0.00448126	0.0114482
Casc5	ENSMUSG00000027326	735.725	-1.03131	0.359422	-2.86935	0.0041132	0.0106078
Casd1	ENSMUSG00000015189	1645.24	-1.62782	0.469387	-3.46796	0.000524416	0.0017252
Cask	ENSMUSG00000031012	2120.12	-0.628212	0.216381	-2.90327	0.00369284	0.00961816
Caskin1	ENSMUSG00000033597	16.9435	-1.9652	0.789181	-2.49018	0.012768	0.0285896
Caskin2	ENSMUSG00000034471	1039.12	-1.1703	0.410327	-2.85212	0.00434282	0.0111225
Casp12	ENSMUSG00000025887	563.457	2.42654	0.650802	3.72854	0.00019259	0.000701625
Casp2	ENSMUSG00000029863	1347.44	-0.723126	0.216316	-3.34291	0.000829052	0.00259773
Casp4	ENSMUSG00000033538	1139.74	-1.72793	0.674008	-2.56367	0.0103572	0.0238644
Casp6	ENSMUSG00000027997	1790.38	2.04578	0.537167	3.80846	0.000139835	0.000525786
Casp8	ENSMUSG00000026029	4558.93	-0.834505	0.275186	-3.03252	0.00242523	0.00667656
Casp8ap2	ENSMUSG00000028282	954.949	-1.27759	0.227398	-5.61832	1.92826e-08	1.48857e-07
Casq2	ENSMUSG00000027861	17.1976	1.72615	0.748962	2.30472	0.0211822	0.0442535
Casr	ENSMUSG00000051980	6.40726	-4.0569	1.2898	-3.14537	0.00165878	0.0047597
Casz1	ENSMUSG00000028977	3234.14	-1.75977	0.154705	-11.375	5.57222e-30	4.98469e-28
Cat	ENSMUSG00000027187	1574.58	-1.31542	0.187476	-7.01648	2.27528e-12	3.26665e-11
Catsper2	ENSMUSG00000033486	58.6347	-1.87716	0.51345	-3.65598	0.000256203	0.00090837
Catsper4	ENSMUSG00000048003	22.3139	-2.60063	0.816351	-3.18568	0.00144416	0.0042084
Catsperb	ENSMUSG00000047014	9.80141	-4.81912	1.16089	-4.15125	3.3067e-05	0.000141936
Catsperd	ENSMUSG00000040828	62.6005	1.86007	0.716385	2.59647	0.00941882	0.0219539
Catsperg1	ENSMUSG00000049676	21.3305	-4.03472	0.953853	-4.22991	2.33783e-05	0.000103768
Cav2	ENSMUSG00000000058	325.069	2.33614	0.638631	3.65805	0.000254138	0.000902228
Cbarp	ENSMUSG00000035640	203.663	2.06758	0.511026	4.04593	5.21149e-05	0.000214969
Cbfa2t2	ENSMUSG00000038533	840.866	-0.570517	0.255895	-2.22949	0.0257811	0.0524154
Cbfa2t3	ENSMUSG00000006362	493.443	-2.81842	0.292837	-9.62456	6.29754e-22	2.62898e-20
Cbfb	ENSMUSG00000031885	1980.35	1.03129	0.273142	3.77566	0.000159587	0.000592391
Cbl	ENSMUSG00000034342	1411.21	-3.19232	0.437125	-7.30299	2.81446e-13	4.5012e-12
Cblb	ENSMUSG00000022637	1211.57	-1.4631	0.323059	-4.52891	5.92881e-06	2.94649e-05
Cbll1	ENSMUSG00000020659	444.956	-0.876052	0.288401	-3.03762	0.00238457	0.00658021
Cbln3	ENSMUSG00000040380	88.2626	-1.16597	0.448064	-2.60223	0.0092619	0.0216226
Cbr2	ENSMUSG00000025150	399.439	-1.69213	0.666851	-2.5375	0.0111648	0.0255122
Cbs	ENSMUSG00000024039	843.863	-1.67685	0.551234	-3.04199	0.00235021	0.00649639
Cbwd1	ENSMUSG00000024878	350.521	0.966713	0.243833	3.96465	7.35038e-05	0.000292882
Cbx1	ENSMUSG00000018666	1764.03	1.47693	0.290479	5.08446	3.68673e-07	2.26847e-06
Cbx2	ENSMUSG00000025577	469.678	1.4472	0.454264	3.1858	0.00144355	0.00420738
Cbx3	ENSMUSG00000029836	742.075	1.28766	0.424566	3.03288	0.00242235	0.00666977
Cbx5	ENSMUSG00000009575	3522.96	-0.755128	0.339193	-2.22625	0.0259974	0.0527858
Cbx6	ENSMUSG00000089715	865.636	3.13062	0.628103	4.98424	6.22044e-07	3.67871e-06
Cbx8	ENSMUSG00000025578	151.363	1.49061	0.398377	3.7417	0.000182781	0.000670087
Cby1	ENSMUSG00000022428	339.863	0.947189	0.237131	3.99437	6.4867e-05	0.00026219
Cc2d1b	ENSMUSG00000028582	1102.59	0.69775	0.19432	3.59072	0.000329762	0.00114085
Cc2d2a	ENSMUSG00000039765	449.816	-1.46013	0.389116	-3.75242	0.000175136	0.000644527
Ccar2	ENSMUSG00000033712	1759.16	0.491092	0.161718	3.03671	0.00239174	0.00659439
Ccbl2	ENSMUSG00000040213	94.0685	-1.02943	0.439268	-2.34352	0.0191026	0.0404803
Ccdc103	ENSMUSG00000020930	5.72935	3.0937	1.2345	2.50604	0.0122092	0.0275202
Ccdc107	ENSMUSG00000028461	413.554	0.88568	0.439866	2.01352	0.0440595	0.0827851
Ccdc108	ENSMUSG00000047021	6.66946	-3.29457	1.30459	-2.52537	0.0115577	0.0262478
Ccdc109b	ENSMUSG00000027994	165.012	0.914225	0.434984	2.10175	0.0355756	0.0689284
Ccdc116	ENSMUSG00000022768	235.724	-2.20899	0.602358	-3.66724	0.000245187	0.000873306
Ccdc12	ENSMUSG00000019659	1021.26	1.47559	0.364672	4.04635	5.20234e-05	0.0002147
Ccdc120	ENSMUSG00000031150	702.171	0.887258	0.224846	3.94607	7.94434e-05	0.00031479
Ccdc124	ENSMUSG00000007721	880.775	2.39477	0.276781	8.65223	5.05043e-18	1.42506e-16
Ccdc126	ENSMUSG00000050786	76.7024	1.01811	0.417131	2.44075	0.0146568	0.0322164
Ccdc129	ENSMUSG00000037973	7.96865	-4.54751	1.27086	-3.57829	0.000345847	0.00119018
Ccdc130	ENSMUSG00000004994	214.34	-0.457815	0.237994	-1.92364	0.0543998	0.0992585
Ccdc134	ENSMUSG00000068114	238.498	0.672924	0.264404	2.54506	0.0109258	0.0250433
Ccdc136	ENSMUSG00000029769	147.913	2.97596	0.830818	3.58196	0.000341021	0.00117506
Ccdc137	ENSMUSG00000049957	588.105	1.02993	0.256277	4.01882	5.84901e-05	0.000239085
Ccdc138	ENSMUSG00000038010	86.7557	-1.09517	0.345682	-3.16813	0.00153421	0.0044414
Ccdc146	ENSMUSG00000064280	10.3597	-2.45192	0.83905	-2.92226	0.00347497	0.00912221
Ccdc148	ENSMUSG00000036641	7.83196	-2.15867	0.986899	-2.18733	0.0287185	0.0573842
Ccdc149	ENSMUSG00000045790	265.471	0.54579	0.229984	2.37316	0.0176365	0.0378015
Ccdc15	ENSMUSG00000034303	92.7676	-2.6633	0.379342	-7.02083	2.20555e-12	3.17493e-11
Ccdc152	ENSMUSG00000091119	8.51364	-3.7718	1.00391	-3.75711	0.000171888	0.000634006
Ccdc157	ENSMUSG00000051427	166.67	1.06929	0.376444	2.8405	0.00450433	0.0114945
Ccdc159	ENSMUSG00000006241	21.4428	-1.58328	0.633832	-2.49795	0.0124914	0.0280621
Ccdc166	ENSMUSG00000098176	150.581	0.709899	0.265832	2.67049	0.00757417	0.0181506
Ccdc167	ENSMUSG00000024018	99.3531	-1.80445	0.31569	-5.71588	1.09138e-08	8.85779e-08
Ccdc17	ENSMUSG00000034035	91.1518	-1.81936	0.376332	-4.83445	1.33512e-06	7.42388e-06
Ccdc171	ENSMUSG00000052407	118.119	-2.38783	0.345853	-6.90418	5.04929e-12	6.83922e-11
Ccdc174	ENSMUSG00000034083	565.977	-0.516	0.198285	-2.60231	0.00925979	0.0216226
Ccdc186	ENSMUSG00000035173	1745.97	-2.45941	0.502368	-4.89564	9.79864e-07	5.58976e-06
Ccdc191	ENSMUSG00000022701	230.824	-1.46772	0.325256	-4.51251	6.4064e-06	3.16837e-05
Ccdc24	ENSMUSG00000078588	6.71024	-2.47275	0.912524	-2.70979	0.00673254	0.0163456
Ccdc25	ENSMUSG00000022035	1200.98	0.626576	0.225832	2.77453	0.00552824	0.0137581
Ccdc3	ENSMUSG00000026676	267.8	5.34761	0.737272	7.25323	4.06945e-13	6.42003e-12
Ccdc33	ENSMUSG00000037716	39.3062	3.85201	0.947658	4.06477	4.80808e-05	0.00019995
Ccdc39	ENSMUSG00000027676	29.5453	-1.98205	0.602001	-3.29244	0.000993215	0.00304473
Ccdc43	ENSMUSG00000020925	774.574	1.06525	0.242951	4.38463	1.16185e-05	5.47021e-05
Ccdc47	ENSMUSG00000078622	2448.93	-0.892291	0.136886	-6.51849	7.10178e-11	8.21194e-10
Ccdc51	ENSMUSG00000025645	263.189	2.02868	0.342482	5.92347	3.15219e-09	2.76364e-08
Ccdc58	ENSMUSG00000075229	443.006	0.516995	0.21472	2.40776	0.0160507	0.0348615
Ccdc6	ENSMUSG00000048701	2469.33	-1.26788	0.287659	-4.40759	1.04527e-05	4.9746e-05
Ccdc61	ENSMUSG00000074358	443.762	0.909447	0.240063	3.78836	0.000151642	0.00056522
Ccdc62	ENSMUSG00000061882	33.592	-2.00853	0.613566	-3.27354	0.00106209	0.00322852
Ccdc64	ENSMUSG00000041609	367.5	0.684559	0.290833	2.35379	0.0185831	0.0394874
Ccdc64b	ENSMUSG00000043782	737.748	1.67611	0.249054	6.72988	1.69804e-11	2.13152e-10
Ccdc66	ENSMUSG00000046753	260.048	-1.51326	0.353616	-4.27938	1.87414e-05	8.46638e-05
Ccdc71	ENSMUSG00000049305	1066.67	0.357606	0.154282	2.31788	0.0204561	0.0429792
Ccdc74a	ENSMUSG00000041617	22.9512	-1.3649	0.642503	-2.12435	0.033641	0.0656489
Ccdc77	ENSMUSG00000030177	317.798	-1.42205	0.229139	-6.20605	5.43323e-10	5.44025e-09
Ccdc78	ENSMUSG00000071202	22.335	-3.2735	0.640974	-5.10708	3.27177e-07	2.03389e-06
Ccdc80	ENSMUSG00000022665	381.081	2.7153	0.495628	5.47851	4.28933e-08	3.12599e-07
Ccdc84	ENSMUSG00000043923	161.064	-0.989691	0.26097	-3.79236	0.000149221	0.000557219
Ccdc85b	ENSMUSG00000095098	321.616	3.57462	0.437706	8.1667	3.16933e-16	7.22688e-15
Ccdc86	ENSMUSG00000024732	702.81	1.6662	0.332046	5.01798	5.22188e-07	3.1222e-06
Ccdc88b	ENSMUSG00000047810	916.824	2.38809	0.669504	3.56696	0.000361153	0.00123814
Ccdc88c	ENSMUSG00000021182	1301.18	-1.38003	0.306318	-4.50522	6.63044e-06	3.26726e-05
Ccdc89	ENSMUSG00000044362	22.2539	-1.29091	0.55257	-2.33619	0.0194812	0.0412127
Ccdc91	ENSMUSG00000030301	886.205	0.751508	0.208896	3.59752	0.000321269	0.00111445
Ccdc93	ENSMUSG00000026339	1904.96	-1.44827	0.682469	-2.12211	0.0338288	0.065968
Ccdc94	ENSMUSG00000003208	216.566	1.16653	0.286868	4.06643	4.77378e-05	0.000198676
Ccdc97	ENSMUSG00000002608	1199.74	-0.461656	0.158009	-2.9217	0.00348123	0.00913423
Cck	ENSMUSG00000032532	25.6569	-2.2572	1.10368	-2.04516	0.0408387	0.0775298
Ccl17	ENSMUSG00000031780	15.7566	1.98169	0.949097	2.08797	0.0368005	0.0709388
Ccl2	ENSMUSG00000035385	207.137	4.04989	0.787632	5.14186	2.72039e-07	1.71337e-06
Ccl20	ENSMUSG00000026166	184.992	3.38601	0.65612	5.16067	2.46072e-07	1.56557e-06
Ccl24	ENSMUSG00000004814	28.4542	3.67035	1.09132	3.36322	0.000770392	0.00243124
Ccl25	ENSMUSG00000023235	95.585	-1.66831	0.306862	-5.43668	5.4282e-08	3.90184e-07
Ccl3	ENSMUSG00000000982	58.5167	2.63802	0.915472	2.8816	0.00395667	0.0102434
Ccl4	ENSMUSG00000018930	52.8275	2.63035	0.815803	3.22424	0.00126306	0.00374978
Ccl7	ENSMUSG00000035373	161.127	4.53737	0.562669	8.06402	7.38277e-16	1.60052e-14
Ccl8	ENSMUSG00000009185	85.8523	2.42287	0.734259	3.29975	0.000967703	0.00297604
Ccnb1	ENSMUSG00000041431	1056.94	0.674644	0.260023	2.59456	0.00947126	0.0220603
Ccnd2	ENSMUSG00000000184	9397.57	0.761778	0.195	3.90655	9.36247e-05	0.000365979
Ccndbp1	ENSMUSG00000023572	1257.32	-0.798608	0.293757	-2.7186	0.00655593	0.0159786
Ccne1	ENSMUSG00000002068	479.043	1.76559	0.235186	7.50718	6.04142e-14	1.03646e-12
Ccne2	ENSMUSG00000028212	270.991	1.20281	0.338988	3.54823	0.000387831	0.00131767
Ccnf	ENSMUSG00000072082	740.069	0.657461	0.197139	3.33502	0.000852945	0.00266184
Ccnh	ENSMUSG00000021548	509.281	0.568246	0.214501	2.64916	0.00806933	0.0191763
Ccnk	ENSMUSG00000021258	1074.92	-1.11096	0.187247	-5.93313	2.97211e-09	2.62551e-08
Ccnl1	ENSMUSG00000027829	1544.08	-0.919219	0.199438	-4.60906	4.04503e-06	2.0619e-05
Ccnl2	ENSMUSG00000029068	2481.86	-0.914627	0.160065	-5.71412	1.10276e-08	8.9368e-08
Ccnt1	ENSMUSG00000011960	1731.94	-1.28624	0.252304	-5.09799	3.43283e-07	2.12106e-06
Ccnt2	ENSMUSG00000026349	1823.17	-1.40186	0.214445	-6.53717	6.26934e-11	7.28559e-10
Ccny	ENSMUSG00000024286	1970.15	0.54111	0.160633	3.36862	0.000755458	0.00238967
Ccpg1	ENSMUSG00000034563	12.9173	-3.50669	1.25095	-2.80323	0.00505938	0.0127392
Ccr1	ENSMUSG00000025804	201.191	4.44988	0.643969	6.91008	4.84378e-12	6.59377e-11
Ccr4	ENSMUSG00000047898	49.512	-4.55046	1.04891	-4.33826	1.43615e-05	6.6219e-05
Ccr7	ENSMUSG00000037944	75.2015	-2.33626	0.900613	-2.59408	0.00948439	0.0220814
Ccr9	ENSMUSG00000029530	42.8679	-2.8421	0.673718	-4.21853	2.45901e-05	0.000108585
Ccs	ENSMUSG00000034108	556.866	0.959572	0.199851	4.80143	1.57534e-06	8.66492e-06
Ccser1	ENSMUSG00000039578	301.496	-2.14902	0.81057	-2.65125	0.00801949	0.0190718
Ccser2	ENSMUSG00000058690	1845.75	-1.01902	0.209908	-4.8546	1.20629e-06	6.76064e-06
Cct2	ENSMUSG00000034024	8105.32	1.26377	0.29907	4.22565	2.38251e-05	0.000105493
Cct3	ENSMUSG00000001416	6286.32	2.97057	0.310946	9.55334	1.25577e-21	5.08586e-20
Cct4	ENSMUSG00000007739	4392.81	1.58216	0.208134	7.60166	2.92352e-14	5.19627e-13
Cct5	ENSMUSG00000022234	7144.85	1.67574	0.267751	6.25857	3.88524e-10	3.99594e-09
Cct6b	ENSMUSG00000020698	14.9973	-1.43186	0.720431	-1.9875	0.0468673	0.0872751
Cct7	ENSMUSG00000030007	6115.87	2.02983	0.255904	7.93199	2.15653e-15	4.35075e-14
Cct8	ENSMUSG00000025613	5755.31	2.1309	0.281965	7.55733	4.1143e-14	7.17951e-13
Cct8l1	ENSMUSG00000038044	9.50519	-4.7123	1.16492	-4.04518	5.2282e-05	0.000215603
Ccz1	ENSMUSG00000029617	1753.35	0.63254	0.19111	3.30981	0.000933585	0.00288529
Cd109	ENSMUSG00000046186	28.9426	1.92346	0.655279	2.93533	0.00333197	0.00881648
Cd151	ENSMUSG00000025510	3585.14	0.73031	0.260097	2.80784	0.00498756	0.012592
Cd160	ENSMUSG00000038304	43.0844	-3.03008	0.857394	-3.53405	0.000409238	0.00138434
Cd177	ENSMUSG00000052212	10370.3	-2.07917	0.666405	-3.11998	0.00180863	0.00514346
Cd180	ENSMUSG00000021624	128.584	-3.0563	0.555978	-5.49715	3.85985e-08	2.83712e-07
Cd1d1	ENSMUSG00000028076	223.935	1.61599	0.41746	3.871	0.000108388	0.000418266
Cd2	ENSMUSG00000027863	55.8153	-2.13611	0.653312	-3.26966	0.00107678	0.00326706
Cd200r2	ENSMUSG00000090176	254.984	1.10186	0.37156	2.96549	0.00302204	0.00810041
Cd209b	ENSMUSG00000065987	3.79548	-2.44259	1.1686	-2.09018	0.0366017	0.0706058
Cd22	ENSMUSG00000030577	200.73	-2.36641	1.22285	-1.93517	0.05297	0.0971286
Cd226	ENSMUSG00000034028	27.1802	-2.7179	0.665907	-4.0815	4.47469e-05	0.000187716
Cd244	ENSMUSG00000004709	300.367	1.89052	0.544334	3.47308	0.000514517	0.00169847
Cd247	ENSMUSG00000005763	42.0764	-2.66955	0.715569	-3.73066	0.000190978	0.000696999
Cd27	ENSMUSG00000030336	85.1328	-4.33902	0.778681	-5.57227	2.51444e-08	1.90319e-07
Cd276	ENSMUSG00000035914	1080.09	1.18522	0.53578	2.21214	0.0269573	0.0544395
Cd28	ENSMUSG00000026012	53.5339	-2.71511	0.645696	-4.20494	2.61157e-05	0.000114761
Cd2ap	ENSMUSG00000061665	8715.16	-1.60735	0.409846	-3.92184	8.78763e-05	0.000344917
Cd2bp2	ENSMUSG00000042502	1497	1.41465	0.189491	7.46554	8.29605e-14	1.39533e-12
Cd300a	ENSMUSG00000034652	47.6424	1.21455	0.465185	2.61089	0.00903066	0.0211643
Cd300lb	ENSMUSG00000063193	28.4852	2.70815	0.940712	2.87883	0.00399159	0.010322
Cd300lg	ENSMUSG00000017309	20.6544	1.93461	0.801105	2.41493	0.0157384	0.0342654
Cd302	ENSMUSG00000060703	92.2747	-0.889216	0.373142	-2.38305	0.01717	0.0369328
Cd34	ENSMUSG00000016494	135.803	2.16604	0.536474	4.03755	5.40122e-05	0.00022212
Cd36	ENSMUSG00000002944	46.014	1.77974	0.634634	2.80435	0.00504175	0.0127047
Cd37	ENSMUSG00000030798	259.231	-1.81853	0.825184	-2.20379	0.0275391	0.0554083
Cd38	ENSMUSG00000029084	6315.62	-2.52809	0.895306	-2.82371	0.00474711	0.012048
Cd3e	ENSMUSG00000032093	241.298	-5.0621	0.586822	-8.62629	6.33733e-18	1.76373e-16
Cd3eap	ENSMUSG00000047649	304.643	2.31553	0.379976	6.09388	1.10209e-09	1.04442e-08
Cd4	ENSMUSG00000023274	99.194	-2.32189	0.587613	-3.9514	7.7695e-05	0.000308374
Cd40	ENSMUSG00000017652	100.646	1.30925	0.659466	1.98533	0.0471083	0.0876838
Cd46	ENSMUSG00000016493	92.9893	-3.65524	0.573499	-6.37358	1.84666e-10	2.0057e-09
Cd5	ENSMUSG00000024669	61.075	-2.53077	0.763394	-3.31515	0.000915939	0.0028356
Cd53	ENSMUSG00000040747	407.538	-0.601327	0.274696	-2.18906	0.0285924	0.0571673
Cd6	ENSMUSG00000024670	63.6831	-1.97301	0.809483	-2.43737	0.0147947	0.0324933
Cd63	ENSMUSG00000025351	5215.53	1.00017	0.416292	2.40257	0.0162801	0.0352905
Cd7	ENSMUSG00000025163	45.8862	-1.96023	0.758016	-2.586	0.0097098	0.0225482
Cd74	ENSMUSG00000024610	41205.4	-1.56095	0.596649	-2.61619	0.00889159	0.0208985
Cd80	ENSMUSG00000075122	29.433	2.27005	0.709226	3.20074	0.00137076	0.00402258
Cd81	ENSMUSG00000037706	5398.84	0.657772	0.289795	2.26978	0.0232208	0.0478675
Cd86	ENSMUSG00000022901	59.1489	0.904529	0.450064	2.00978	0.0444544	0.0834211
Cd8a	ENSMUSG00000053977	140.197	-2.70021	0.781356	-3.4558	0.000548671	0.00179918
Cd8b1	ENSMUSG00000053044	64.0688	-3.08626	0.702382	-4.39398	1.11292e-05	5.27036e-05
Cd9	ENSMUSG00000030342	9275.5	2.22938	0.339745	6.56193	5.31151e-11	6.22582e-10
Cd93	ENSMUSG00000027435	165.151	1.83946	0.573324	3.20842	0.00133467	0.00393086
Cd96	ENSMUSG00000022657	67.7164	-3.52754	0.817594	-4.31454	1.59934e-05	7.30609e-05
Cda	ENSMUSG00000028755	257.869	1.43215	0.41531	3.44838	0.000563951	0.00184297
Cdc14a	ENSMUSG00000033502	937.138	-1.95788	0.273564	-7.15692	8.25093e-13	1.25545e-11
Cdc14b	ENSMUSG00000033102	550.208	-1.06036	0.218345	-4.85638	1.19549e-06	6.70702e-06
Cdc16	ENSMUSG00000038416	1540.23	0.870602	0.279002	3.12041	0.00180598	0.00513681
Cdc20	ENSMUSG00000006398	1441.62	1.17557	0.240475	4.88852	1.01596e-06	5.77344e-06
Cdc25b	ENSMUSG00000027330	924.472	1.35188	0.208173	6.49402	8.35754e-11	9.54202e-10
Cdc27	ENSMUSG00000020687	1809.69	-0.694917	0.253105	-2.74556	0.00604069	0.0148675
Cdc34	ENSMUSG00000020307	1672.49	1.9356	0.298142	6.4922	8.45898e-11	9.63755e-10
Cdc37	ENSMUSG00000019471	3656.45	2.07233	0.221232	9.36722	7.4466e-21	2.7935e-19
Cdc40	ENSMUSG00000038446	1005.75	-0.535781	0.217568	-2.4626	0.0137935	0.0305344
Cdc42bpa	ENSMUSG00000026490	1603.44	-2.74486	0.402358	-6.82193	8.98276e-12	1.18133e-10
Cdc42bpb	ENSMUSG00000021279	3670.52	-0.699435	0.307869	-2.27186	0.0230951	0.0476715
Cdc42ep1	ENSMUSG00000049521	1760.06	1.35459	0.412742	3.28192	0.00103102	0.00314406
Cdc42ep2	ENSMUSG00000045664	179.172	-1.6055	0.548647	-2.9263	0.00343019	0.00903246
Cdc42se1	ENSMUSG00000046722	3711.51	1.18723	0.139276	8.5243	1.53736e-17	4.09653e-16
Cdc42se2	ENSMUSG00000052298	2238.42	1.09547	0.299819	3.65379	0.000258402	0.000915571
Cdc45	ENSMUSG00000000028	511.274	0.953493	0.356389	2.67543	0.00746345	0.0179037
Cdc6	ENSMUSG00000017499	418.97	1.50809	0.356105	4.23494	2.28609e-05	0.000101749
Cdc7	ENSMUSG00000029283	217.541	-0.769322	0.258126	-2.98041	0.00287862	0.00778002
Cdc73	ENSMUSG00000026361	1472.32	-0.786638	0.299443	-2.62701	0.00861396	0.0203252
Cdca2	ENSMUSG00000048922	624.053	-0.487845	0.246273	-1.98091	0.0476013	0.0885205
Cdca3	ENSMUSG00000023505	1454.87	0.791846	0.222418	3.56017	0.000370616	0.00126685
Cdca4	ENSMUSG00000047832	1169.92	0.922145	0.272198	3.38777	0.000704637	0.00224417
Cdca5	ENSMUSG00000024791	438.234	1.35553	0.324869	4.17256	3.01195e-05	0.000130384
Cdca7	ENSMUSG00000055612	2694.39	1.97202	0.379696	5.19367	2.06183e-07	1.33474e-06
Cdca7l	ENSMUSG00000021175	619.56	0.867663	0.396409	2.18881	0.0286109	0.0571902
Cdca8	ENSMUSG00000028873	1060.23	0.836857	0.248407	3.3689	0.000754685	0.00238866
Cdcp1	ENSMUSG00000035498	3682.22	-0.552061	0.237683	-2.32268	0.0201964	0.0424993
Cdh1	ENSMUSG00000000303	35971	-0.869725	0.409034	-2.12629	0.0334793	0.0653882
Cdh13	ENSMUSG00000031841	1050.42	5.9739	0.825713	7.23484	4.66084e-13	7.29645e-12
Cdh23	ENSMUSG00000012819	11.7284	-2.31915	0.940603	-2.4656	0.0136784	0.0302949
Cdh5	ENSMUSG00000031871	247.541	3.7265	0.708817	5.25736	1.46141e-07	9.73448e-07
Cdhr4	ENSMUSG00000032595	3.91375	-2.7132	1.12154	-2.41917	0.0155561	0.0339274
Cdhr5	ENSMUSG00000025497	14634.3	-2.53322	1.00143	-2.5296	0.0114194	0.0259845
Cdipt	ENSMUSG00000030682	2256.53	1.849	0.298699	6.19018	6.00939e-10	5.96579e-09
Cdk1	ENSMUSG00000019942	1683.42	1.9881	0.261521	7.60208	2.91411e-14	5.18929e-13
Cdk12	ENSMUSG00000003119	1981.49	-2.04135	0.156828	-13.0165	9.85909e-39	1.63792e-36
Cdk13	ENSMUSG00000041297	2171.46	-1.13812	0.170424	-6.67817	2.41938e-11	2.97058e-10
Cdk16	ENSMUSG00000031065	3244.31	-0.667558	0.23461	-2.84539	0.00443569	0.0113371
Cdk18	ENSMUSG00000026437	820.476	-0.814537	0.368338	-2.21138	0.0270093	0.054511
Cdk19	ENSMUSG00000038481	1394.28	-0.442666	0.215758	-2.05168	0.0402009	0.0764794
Cdk2	ENSMUSG00000025358	841.468	1.61832	0.22645	7.14648	8.90336e-13	1.34968e-11
Cdk20	ENSMUSG00000021483	91.9188	1.23515	0.379453	3.25509	0.00113355	0.00341386
Cdk2ap1	ENSMUSG00000029394	455.757	1.69355	0.315019	5.37603	7.61476e-08	5.33689e-07
Cdk2ap2	ENSMUSG00000024856	1387.86	1.80229	0.409887	4.39704	1.09739e-05	5.20285e-05
Cdk4	ENSMUSG00000006728	5491.04	2.15666	0.433502	4.97497	6.5257e-07	3.84528e-06
Cdk5	ENSMUSG00000028969	634.29	0.645156	0.174916	3.68838	0.000225684	0.00080951
Cdk5r1	ENSMUSG00000048895	35.6626	-1.06139	0.497003	-2.13559	0.0327132	0.0641537
Cdk5rap3	ENSMUSG00000018669	1188.74	0.882582	0.196144	4.49965	6.80652e-06	3.34794e-05
Cdk6	ENSMUSG00000040274	2139.05	-1.90756	0.450193	-4.23721	2.2631e-05	0.000100809
Cdk7	ENSMUSG00000069089	971.777	0.759138	0.220135	3.4485	0.000563699	0.00184252
Cdk8	ENSMUSG00000029635	1343.64	-0.573704	0.164758	-3.4821	0.000497494	0.00164795
Cdk9	ENSMUSG00000009555	1748.94	2.04392	0.236572	8.63975	5.63381e-18	1.57601e-16
Cdkn1a	ENSMUSG00000023067	6130.25	-0.787134	0.409081	-1.92415	0.0543353	0.0991519
Cdkn1b	ENSMUSG00000003031	1250.18	-0.930459	0.378211	-2.46016	0.0138877	0.0307125
Cdkn1c	ENSMUSG00000037664	596.818	2.01625	0.744514	2.70814	0.0067661	0.0164073
Cdkn2a	ENSMUSG00000044303	478.983	6.38818	1.01861	6.27147	3.57659e-10	3.69952e-09
Cdkn2aip	ENSMUSG00000038069	649.421	0.720992	0.224794	3.20735	0.00133966	0.0039434
Cdkn2aipnl	ENSMUSG00000020392	1289.61	1.0763	0.271045	3.97093	7.15929e-05	0.000285755
Cdkn2c	ENSMUSG00000028551	296.046	0.515966	0.264002	1.95441	0.0506533	0.0934912
Cdkn2d	ENSMUSG00000096472	233.586	1.14535	0.276627	4.14041	3.46691e-05	0.000148227
Cdon	ENSMUSG00000038119	566.659	-1.40961	0.242804	-5.80554	6.41576e-09	5.39262e-08
Cdpf1	ENSMUSG00000064284	358.591	-1.0319	0.306816	-3.36325	0.000770301	0.00243124
Cdr2l	ENSMUSG00000050910	456.596	1.66948	0.415701	4.01606	5.91791e-05	0.000241417
Cds2	ENSMUSG00000058793	1579.07	-0.730853	0.184841	-3.95395	7.68726e-05	0.000305334
Cdt1	ENSMUSG00000006585	683.631	2.06227	0.250551	8.23091	1.85798e-16	4.35877e-15
Cdv3	ENSMUSG00000032803	2658.74	0.602386	0.152033	3.96221	7.42583e-05	0.000295671
Cdx2	ENSMUSG00000029646	1007.86	-3.03971	1.00092	-3.03692	0.00239011	0.00659101
Cdyl	ENSMUSG00000059288	557.64	1.10843	0.338195	3.27747	0.00104741	0.00318806
Cdyl2	ENSMUSG00000031758	67.3975	-1.8278	0.531848	-3.43669	0.000588859	0.00191476
Ceacam1	ENSMUSG00000074272	70379.4	-3.12407	0.827291	-3.77627	0.000159197	0.000591349
Ceacam19	ENSMUSG00000049848	21.7765	3.56956	1.05962	3.36871	0.00075522	0.00238938
Ceacam2	ENSMUSG00000054385	152.654	-1.52306	0.531626	-2.86491	0.00417127	0.0107456
Ceacam20	ENSMUSG00000070777	2759.02	-2.42934	1.00297	-2.42214	0.0154295	0.0336966
Cebpa	ENSMUSG00000034957	751.737	1.40953	0.417478	3.37629	0.000734703	0.00233399
Cebpb	ENSMUSG00000056501	248.041	4.2039	0.410064	10.2518	1.1616e-24	6.36768e-23
Cebpzos	ENSMUSG00000062691	105.006	1.82003	0.435506	4.17912	2.92633e-05	0.000127117
Cecr2	ENSMUSG00000071226	18.6053	-2.76058	1.17117	-2.35711	0.0184177	0.0392126
Cecr5	ENSMUSG00000058979	359.685	1.41458	0.251043	5.63482	1.75245e-08	1.36188e-07
Cel	ENSMUSG00000026818	2.72727	-2.66473	1.29178	-2.06283	0.0391291	0.0747111
Cela1	ENSMUSG00000023031	2490.49	1.50073	0.665628	2.25461	0.0241579	0.0495796
Celf2	ENSMUSG00000002107	298.092	-2.65176	0.394905	-6.71494	1.88141e-11	2.34542e-10
Celf3	ENSMUSG00000028137	103.56	-3.98374	0.851649	-4.67768	2.90139e-06	1.52428e-05
Celf5	ENSMUSG00000034818	77.1233	-3.2448	0.995079	-3.26085	0.0011108	0.00335404
Cemip	ENSMUSG00000052353	815.85	6.46817	0.55053	11.749	7.14733e-32	7.36492e-30
Cenpb	ENSMUSG00000068267	5617.05	1.42027	0.288372	4.92514	8.43007e-07	4.86875e-06
Cenpc1	ENSMUSG00000029253	699.385	-0.742282	0.222106	-3.34201	0.000831729	0.00260461
Cenpe	ENSMUSG00000045328	1768.81	-1.36988	0.336132	-4.07541	4.59329e-05	0.000192294
Cenpf	ENSMUSG00000026605	1750.16	-1.25465	0.387018	-3.24185	0.00118758	0.00355293
Cenph	ENSMUSG00000045273	254.642	1.12863	0.332524	3.39414	0.000688451	0.00219821
Cenpk	ENSMUSG00000021714	154.276	1.01686	0.327066	3.10904	0.00187693	0.00531727
Cenpm	ENSMUSG00000068101	369.213	1.45995	0.369985	3.94597	7.94763e-05	0.000314831
Cenpo	ENSMUSG00000020652	289.238	-0.647631	0.224708	-2.8821	0.00395029	0.010233
Cenpp	ENSMUSG00000021391	241.174	0.758259	0.293292	2.58534	0.00972825	0.0225814
Cenpq	ENSMUSG00000023919	289.448	1.02135	0.330535	3.09	0.00200159	0.00562181
Cenpt	ENSMUSG00000036672	370.29	0.729519	0.307369	2.37343	0.0176236	0.0377787
Cenpu	ENSMUSG00000031629	141.599	-0.834808	0.378385	-2.20624	0.0273674	0.0551173
Cenpv	ENSMUSG00000018509	810.602	1.36369	0.253029	5.38947	7.06677e-08	4.97208e-07
Cenpw	ENSMUSG00000075266	159.801	2.87812	0.358027	8.03884	9.06904e-16	1.94536e-14
Cep112	ENSMUSG00000020728	433.412	1.70594	0.641552	2.65909	0.00783529	0.0186964
Cep126	ENSMUSG00000040729	65.7968	-1.84343	0.515186	-3.57819	0.000345982	0.00119039
Cep128	ENSMUSG00000061533	354.913	-1.69716	0.277385	-6.11844	9.44947e-10	9.06047e-09
Cep135	ENSMUSG00000036403	354.534	-0.927392	0.200265	-4.63082	3.64224e-06	1.87656e-05
Cep152	ENSMUSG00000068394	333.41	-0.736898	0.254597	-2.89437	0.0037992	0.00987623
Cep162	ENSMUSG00000056919	583.084	-1.7832	0.379716	-4.69615	2.6511e-06	1.40549e-05
Cep164	ENSMUSG00000043987	734.904	-0.476462	0.168015	-2.83584	0.0045706	0.0116417
Cep19	ENSMUSG00000035790	419.973	0.542858	0.253521	2.14127	0.0322519	0.0633634
Cep192	ENSMUSG00000024542	1081.64	-1.38283	0.261675	-5.28454	1.26022e-07	8.49595e-07
Cep290	ENSMUSG00000019971	519.617	-1.12499	0.352223	-3.19396	0.00140336	0.00410864
Cep295	ENSMUSG00000046111	814.199	-1.86608	0.323712	-5.76462	8.1843e-09	6.76389e-08
Cep350	ENSMUSG00000033671	3063.57	-2.26686	0.286119	-7.92277	2.32281e-15	4.67462e-14
Cep55	ENSMUSG00000024989	739.615	1.46664	0.34284	4.27793	1.8864e-05	8.51942e-05
Cep76	ENSMUSG00000073542	353.34	0.796418	0.35437	2.24742	0.0246132	0.050375
Cep78	ENSMUSG00000041491	501.457	1.43331	0.466198	3.07446	0.00210885	0.00589123
Cep95	ENSMUSG00000018372	326.851	-1.42169	0.280299	-5.07206	3.93536e-07	2.4078e-06
Cerk	ENSMUSG00000035891	986.611	1.26394	0.311124	4.06249	4.85522e-05	0.000201498
Cerkl	ENSMUSG00000075256	6.7334	-2.57187	1.07189	-2.39939	0.0164226	0.0355223
Cers2	ENSMUSG00000015714	2875.36	0.358949	0.172778	2.07752	0.0377539	0.0725534
Cers3	ENSMUSG00000030510	301.27	4.94561	0.675863	7.31748	2.52662e-13	4.06883e-12
Cers4	ENSMUSG00000008206	1164.42	-0.648544	0.298919	-2.16963	0.0300347	0.0596918
Cers6	ENSMUSG00000027035	5299.11	-1.73209	0.425604	-4.06972	4.707e-05	0.000196348
Ces1c	ENSMUSG00000057400	51.0994	4.95122	1.12723	4.39236	1.12128e-05	5.30222e-05
Ces1e	ENSMUSG00000061959	73.9251	-3.28529	0.912533	-3.60019	0.000317982	0.00110432
Ces1f	ENSMUSG00000031725	286.708	-4.20658	0.823498	-5.10819	3.25255e-07	2.02272e-06
Ces1g	ENSMUSG00000057074	211.804	-1.84295	0.747393	-2.46584	0.0136693	0.0302789
Ces2f	ENSMUSG00000062826	240.483	-3.6622	0.750264	-4.88121	1.05436e-06	5.96873e-06
Cetn2	ENSMUSG00000031347	813.161	3.14262	0.316043	9.94365	2.68787e-23	1.28709e-21
Cetn3	ENSMUSG00000021537	1064.98	1.40745	0.198386	7.09453	1.29793e-12	1.92105e-11
Cfap100	ENSMUSG00000048794	13.6198	-3.45135	1.08596	-3.17816	0.00148214	0.00430751
Cfap20	ENSMUSG00000031796	761.233	1.19083	0.253597	4.69574	2.65641e-06	1.40784e-05
Cfap43	ENSMUSG00000044948	211.76	1.09542	0.53462	2.04897	0.0404648	0.0769095
Cfap44	ENSMUSG00000071550	33.3074	-1.78837	0.840413	-2.12796	0.0333405	0.065164
Cfap45	ENSMUSG00000026546	47.7383	-2.33626	0.763354	-3.06052	0.0022095	0.0061429
Cfap52	ENSMUSG00000020904	43.0962	-3.24444	0.753818	-4.30402	1.6773e-05	7.64291e-05
Cfap53	ENSMUSG00000035394	6.52871	-2.54919	1.22985	-2.07276	0.0381946	0.073236
Cfap74	ENSMUSG00000078490	104.717	-3.18759	0.857727	-3.71632	0.000202146	0.00073283
Cfap97	ENSMUSG00000031631	719.954	-0.735942	0.256373	-2.87059	0.004097	0.0105694
Cfb	ENSMUSG00000090231	110.235	1.05457	0.460998	2.28757	0.0221625	0.045977
Cfdp1	ENSMUSG00000031954	1678.05	0.844843	0.207158	4.07825	4.53761e-05	0.000190208
Cfh	ENSMUSG00000026365	502.224	-0.677072	0.344996	-1.96255	0.0496984	0.0918955
Cfi	ENSMUSG00000058952	442.46	6.58144	0.913823	7.2021	5.92926e-13	9.16755e-12
Cflar	ENSMUSG00000026031	1922.14	-1.16517	0.226255	-5.1498	2.60758e-07	1.64998e-06
Cftr	ENSMUSG00000041301	2663.45	-2.64495	0.408987	-6.46707	9.99219e-11	1.12428e-09
Cggbp1	ENSMUSG00000054604	3044.77	1.16947	0.16672	7.0146	2.3061e-12	3.30216e-11
Ch25h	ENSMUSG00000050370	15.4198	3.75665	1.19888	3.13346	0.0017276	0.00494064
Chad	ENSMUSG00000039084	53.682	-1.50349	0.745518	-2.0167	0.0437266	0.0823189
Chaf1a	ENSMUSG00000002835	673.96	1.11742	0.335446	3.33116	0.00086484	0.00269586
Chaf1b	ENSMUSG00000022945	745.101	0.982816	0.315759	3.11255	0.00185477	0.00525907
Champ1	ENSMUSG00000047710	789.089	0.695201	0.254216	2.73469	0.00624396	0.015306
Chat	ENSMUSG00000021919	5.4043	-2.92546	1.30665	-2.2389	0.0251622	0.0513366
Chchd1	ENSMUSG00000063787	756.732	3.01511	0.206397	14.6083	2.4874e-48	8.26475e-46
Chchd10	ENSMUSG00000049422	2028.38	-1.3834	0.455597	-3.03646	0.0023937	0.00659869
Chchd2	ENSMUSG00000070493	4165.6	1.80014	0.289341	6.2215	4.92411e-10	4.97947e-09
Chchd4	ENSMUSG00000034203	578.562	1.09783	0.223313	4.91611	8.82799e-07	5.07516e-06
Chchd6	ENSMUSG00000030086	209.814	2.99405	0.464193	6.45001	1.11839e-10	1.24545e-09
Chd1	ENSMUSG00000023852	2477.7	-1.35901	0.147109	-9.23814	2.50814e-20	8.95505e-19
Chd1l	ENSMUSG00000028089	769.068	1.12387	0.33125	3.39282	0.000691772	0.00220622
Chd2	ENSMUSG00000078671	2134.33	-1.65361	0.209975	-7.87527	3.40009e-15	6.70992e-14
Chd6	ENSMUSG00000057133	2005.96	-1.18117	0.471113	-2.50718	0.0121697	0.0274464
Chd7	ENSMUSG00000041235	2348.88	-2.17872	0.157644	-13.8205	1.91702e-43	4.4817e-41
Chd8	ENSMUSG00000053754	2379.81	-1.06339	0.272746	-3.89883	9.66594e-05	0.000376829
Chd9	ENSMUSG00000056608	2327.17	-2.50657	0.217976	-11.4993	1.33023e-30	1.25188e-28
Chek1	ENSMUSG00000032113	318.377	0.78026	0.363009	2.14942	0.0316011	0.0623357
Cherp	ENSMUSG00000052488	1546.27	-0.605221	0.29267	-2.06793	0.0386465	0.0739457
Chgb	ENSMUSG00000027350	1314.62	-2.45846	1.03538	-2.37445	0.0175751	0.0376898
Chic1	ENSMUSG00000031327	354.096	-3.92624	0.882379	-4.4496	8.60291e-06	4.15744e-05
Chic2	ENSMUSG00000029229	1396.92	1.12515	0.344735	3.2638	0.00109928	0.00332417
Chit1	ENSMUSG00000026450	81.5214	1.67662	0.539518	3.10763	0.00188593	0.0053381
Chka	ENSMUSG00000024843	707.221	-1.78201	0.255827	-6.96567	3.26841e-12	4.56372e-11
Chkb	ENSMUSG00000022617	714.053	-1.20844	0.350504	-3.44772	0.00056534	0.00184677
Chm	ENSMUSG00000025531	819.92	-0.607343	0.295459	-2.05559	0.0398221	0.075874
Chmp1a	ENSMUSG00000000743	3530.93	1.69375	0.455926	3.71497	0.000203228	0.000735933
Chmp2a	ENSMUSG00000033916	2645.63	1.28425	0.436411	2.94276	0.00325302	0.00863424
Chmp2b	ENSMUSG00000004843	3139.35	1.1039	0.512492	2.15399	0.0312408	0.0617871
Chmp3	ENSMUSG00000053119	3447.57	0.837682	0.40806	2.05284	0.0400882	0.0762918
Chmp4b	ENSMUSG00000038467	7297.09	2.72942	0.298022	9.15847	5.26388e-20	1.81187e-18
Chmp4c	ENSMUSG00000027536	2962.17	-1.5087	0.431355	-3.49758	0.000469507	0.00156769
Chmp5	ENSMUSG00000028419	2391.39	1.1483	0.21823	5.26186	1.42606e-07	9.53109e-07
Chmp6	ENSMUSG00000025371	1211.04	1.15065	0.543083	2.11874	0.0341125	0.0664496
Chmp7	ENSMUSG00000034190	1079.82	1.23623	0.243749	5.07173	3.94214e-07	2.41104e-06
Chn1	ENSMUSG00000056486	114.61	2.39514	0.617063	3.88151	0.000103812	0.000402706
Chn2	ENSMUSG00000004633	659.018	-1.28498	0.466521	-2.75439	0.00588015	0.0145251
Chodl	ENSMUSG00000022860	245.243	3.6336	0.425374	8.54214	1.31756e-17	3.52816e-16
Chordc1	ENSMUSG00000001774	1306.09	0.574479	0.282368	2.03451	0.0419006	0.0793053
Chpf	ENSMUSG00000032997	300.703	0.862016	0.251376	3.42918	0.000605398	0.00195876
Chrac1	ENSMUSG00000068391	504.343	1.87104	0.218958	8.54519	1.2833e-17	3.44776e-16
Chrd	ENSMUSG00000006958	57.6809	1.33884	0.416966	3.2109	0.00132319	0.00390058
Chrm1	ENSMUSG00000032773	135.934	-2.89059	0.735257	-3.9314	8.44521e-05	0.000332278
Chrna1	ENSMUSG00000027107	28.7142	-2.20044	0.738283	-2.98048	0.00287796	0.00778002
Chrna2	ENSMUSG00000022041	10.7653	-2.07807	0.959814	-2.16508	0.0303816	0.0602725
Chrna3	ENSMUSG00000032303	3.61474	-2.36033	1.15796	-2.03835	0.0415151	0.0786487
Chrna4	ENSMUSG00000027577	6.78933	-3.92447	1.05439	-3.72204	0.000197616	0.000717688
Chrnb1	ENSMUSG00000041189	694.37	3.44941	0.585366	5.89275	3.79824e-09	3.30161e-08
Chrnb2	ENSMUSG00000027950	52.1327	-1.61411	0.459601	-3.51199	0.000444766	0.00149058
Chrnb4	ENSMUSG00000035200	310.375	-7.02492	0.562854	-12.4809	9.49258e-36	1.32093e-33
Chst1	ENSMUSG00000027221	33.9587	3.4015	0.855536	3.97587	7.01222e-05	0.000280644
Chst11	ENSMUSG00000034612	515.986	1.30828	0.625878	2.09031	0.0365903	0.0706058
Chst14	ENSMUSG00000074916	91.6205	1.58336	0.432632	3.65984	0.000252372	0.000896351
Chst15	ENSMUSG00000030930	647.746	1.22991	0.385716	3.18863	0.00142947	0.00417171
Chst3	ENSMUSG00000057337	72.6317	-2.00786	0.964069	-2.08269	0.0372793	0.0717733
Chst4	ENSMUSG00000035930	688.804	-2.07697	0.887049	-2.34143	0.0192098	0.0406809
Chst8	ENSMUSG00000060402	26.4735	2.02417	0.843364	2.40011	0.01639	0.0354752
Chsy3	ENSMUSG00000058152	50.3225	3.69679	1.15846	3.19112	0.00141722	0.00414399
Chtf18	ENSMUSG00000019214	261.608	2.19752	0.343548	6.39653	1.58952e-10	1.73918e-09
Chtf8	ENSMUSG00000046691	2211.67	1.74842	0.216727	8.0674	7.18119e-16	1.56515e-14
Chtop	ENSMUSG00000001017	3144.39	0.712296	0.196685	3.62152	0.000292881	0.00102458
Ciao1	ENSMUSG00000003662	978.423	1.0814	0.220642	4.90115	9.52758e-07	5.44658e-06
Ciapin1	ENSMUSG00000031781	1608.61	2.20424	0.284507	7.74757	9.36644e-15	1.77831e-13
Cib1	ENSMUSG00000030538	3558.81	1.5019	0.550024	2.7306	0.00632187	0.0154753
Cib2	ENSMUSG00000037493	158.428	2.2175	0.720579	3.07739	0.00208825	0.00584072
Cidea	ENSMUSG00000024526	8.3015	3.43374	1.21219	2.83268	0.00461594	0.0117499
Cidec	ENSMUSG00000030278	44.4114	-1.99528	0.849483	-2.34882	0.0188331	0.0399716
Cinp	ENSMUSG00000021276	490.86	1.40911	0.247109	5.70239	1.18138e-08	9.52649e-08
Cipc	ENSMUSG00000034157	1496.13	-1.5698	0.336807	-4.66085	3.14911e-06	1.64276e-05
Cir1	ENSMUSG00000041777	245.76	-0.793753	0.251242	-3.15932	0.00158139	0.00456339
Cirbp	ENSMUSG00000045193	1200.64	3.25153	0.35139	9.25333	2.176e-20	7.80342e-19
Cirh1a	ENSMUSG00000041438	1142.6	0.762829	0.352249	2.1656	0.0303418	0.0602287
Cit	ENSMUSG00000029516	782.657	-1.67499	0.362052	-4.62638	3.72109e-06	1.91355e-05
Cited1	ENSMUSG00000051159	182.713	5.01784	0.773608	6.48628	8.79799e-11	1.00028e-09
Cited4	ENSMUSG00000070803	245.073	1.88472	0.548803	3.43424	0.000594228	0.00192798
Ciz1	ENSMUSG00000039205	1344.23	-1.66555	0.261873	-6.36015	2.01561e-10	2.17325e-09
Ckap2l	ENSMUSG00000048327	720.713	0.780435	0.288054	2.70934	0.00674173	0.0163629
Ckap4	ENSMUSG00000046841	3366.16	0.677579	0.159983	4.23532	2.2823e-05	0.000101608
Cks1b	ENSMUSG00000028044	682.557	1.68533	0.284123	5.9317	2.99807e-09	2.64418e-08
Cks2	ENSMUSG00000062248	491.237	1.93358	0.244884	7.89591	2.88216e-15	5.7435e-14
Clasp2	ENSMUSG00000033392	754.727	-0.763473	0.317789	-2.40245	0.0162857	0.0352964
Clca2	ENSMUSG00000036960	12.6788	-1.95702	0.764852	-2.55869	0.0105068	0.0241714
Clca3a1	ENSMUSG00000056025	213.966	-2.69805	0.815786	-3.30731	0.000941978	0.00290791
Clca3a2	ENSMUSG00000028262	682.698	-3.29428	1.00189	-3.28805	0.00100883	0.00308446
Clca3b	ENSMUSG00000037033	17974	-1.95746	0.971876	-2.0141	0.0439988	0.0826997
Clcc1	ENSMUSG00000027884	774.977	-0.896742	0.184037	-4.87263	1.10123e-06	6.21029e-06
Clcn1	ENSMUSG00000029862	19.8622	-2.1366	0.996328	-2.14448	0.0319946	0.0629644
Clcn2	ENSMUSG00000022843	3033.14	-1.59824	0.716702	-2.22999	0.0257479	0.0523544
Clcn4	ENSMUSG00000000605	1803.37	0.908552	0.233595	3.88943	0.000100481	0.000390452
Clcn5	ENSMUSG00000004317	1081.68	-0.777712	0.355958	-2.18484	0.0289003	0.0576979
Clcn7	ENSMUSG00000036636	764.339	0.634064	0.169633	3.73786	0.000185595	0.000679793
Cldn14	ENSMUSG00000047109	72.7757	2.23898	0.942642	2.37522	0.0175384	0.0376259
Cldn15	ENSMUSG00000001739	746.443	-2.96819	0.766769	-3.87103	0.000108375	0.000418266
Cldn18	ENSMUSG00000032473	11.7924	3.59366	1.20691	2.97756	0.00290553	0.00784358
Cldn20	ENSMUSG00000091530	6.92278	-2.89311	1.15449	-2.50597	0.0122117	0.0275204
Cldn4	ENSMUSG00000047501	10559.6	4.32581	0.332936	12.9929	1.34159e-38	2.20631e-36
Cldn5	ENSMUSG00000041378	47.8701	4.50324	1.01414	4.44044	8.97733e-06	4.32298e-05
Cldn6	ENSMUSG00000023906	32.7473	4.57352	1.14689	3.98777	6.66987e-05	0.000268792
Cldn7	ENSMUSG00000018569	11989.8	1.22644	0.479714	2.55661	0.0105697	0.0242991
Clec11a	ENSMUSG00000004473	36.2976	0.984194	0.486117	2.02461	0.0429079	0.0809858
Clec14a	ENSMUSG00000045930	231.018	-1.87362	0.584322	-3.20648	0.00134371	0.00395317
Clec16a	ENSMUSG00000068663	873.088	-1.06124	0.301849	-3.5158	0.000438425	0.00147145
Clec2d	ENSMUSG00000030157	1322.66	-1.54442	0.596178	-2.59053	0.0095828	0.0222914
Clec2e	ENSMUSG00000030155	278.898	-2.31863	0.553512	-4.18893	2.80267e-05	0.000122235
Clec2i	ENSMUSG00000030365	22.6899	-2.50196	1.26497	-1.97789	0.0479416	0.0890821
Clec2j	ENSMUSG00000030363	35.5337	-3.8776	1.13494	-3.41658	0.000634139	0.00204161
Clec4a2	ENSMUSG00000030148	28.7863	2.67175	0.746732	3.57793	0.00034633	0.00119109
Clec4a3	ENSMUSG00000043832	16.3165	1.64055	0.775491	2.11549	0.0343878	0.0669299
Clec4d	ENSMUSG00000030144	132.049	4.83645	0.797615	6.06363	1.33082e-09	1.24096e-08
Clec4e	ENSMUSG00000030142	154.872	4.50839	0.81143	5.5561	2.75865e-08	2.07549e-07
Clec4n	ENSMUSG00000023349	198.433	4.78153	0.727847	6.56941	5.05139e-11	5.94231e-10
Clec5a	ENSMUSG00000029915	137.232	5.36869	0.905267	5.9305	3.02007e-09	2.65926e-08
Clec9a	ENSMUSG00000046080	13.8017	-1.84584	0.787148	-2.34497	0.0190286	0.0403496
Clic1	ENSMUSG00000007041	8582.1	1.57715	0.384836	4.09824	4.163e-05	0.000175633
Clic4	ENSMUSG00000037242	4102.75	0.949685	0.293507	3.23564	0.0012137	0.00361911
Clint1	ENSMUSG00000006169	5462.05	-1.51309	0.355841	-4.25214	2.11736e-05	9.46794e-05
Clip1	ENSMUSG00000049550	1441.67	-1.24885	0.241251	-5.17658	2.25984e-07	1.45081e-06
Clip4	ENSMUSG00000024059	21.7907	2.20504	1.05677	2.08658	0.0369265	0.071148
Clk1	ENSMUSG00000026034	1846.31	-0.842516	0.216934	-3.88374	0.000102863	0.000399144
Clk2	ENSMUSG00000068917	879.094	-0.856	0.233878	-3.66003	0.000252182	0.000895871
Clk4	ENSMUSG00000020385	1000.1	-1.86019	0.164734	-11.2921	1.43592e-29	1.20506e-27
Clmn	ENSMUSG00000021097	5821.43	-2.47171	0.690269	-3.58078	0.000342565	0.00117963
Cln3	ENSMUSG00000030720	595.859	-0.886042	0.303152	-2.92276	0.00346944	0.00911104
Cln5	ENSMUSG00000022125	796.531	-0.748998	0.224577	-3.33515	0.000852546	0.0026611
Clnk	ENSMUSG00000039315	7.19303	-2.49753	0.955768	-2.61311	0.00897224	0.0210577
Clns1a	ENSMUSG00000025439	1180.23	0.534786	0.158132	3.3819	0.00071986	0.00228997
Clock	ENSMUSG00000029238	3716.58	-1.09929	0.177329	-6.19919	5.6756e-10	5.67247e-09
Clp1	ENSMUSG00000027079	537	0.920181	0.220766	4.16812	3.07121e-05	0.000132667
Clpb	ENSMUSG00000001829	725.715	0.744555	0.207854	3.5821	0.000340839	0.00117468
Clpp	ENSMUSG00000002660	801.57	1.44784	0.261406	5.53866	3.048e-08	2.27531e-07
Clps	ENSMUSG00000024225	217.793	1.85617	0.703323	2.63914	0.00831163	0.0196889
Clptm1	ENSMUSG00000002981	4538.91	-0.919	0.290906	-3.15909	0.0015826	0.00456445
Clptm1l	ENSMUSG00000021610	3311.01	1.49279	0.186938	7.98552	1.39926e-15	2.90578e-14
Clspn	ENSMUSG00000042489	681.625	0.658359	0.314583	2.0928	0.036367	0.0702278
Clstn2	ENSMUSG00000032452	276.503	4.3766	0.860928	5.08358	3.70385e-07	2.27814e-06
Clta	ENSMUSG00000028478	3424.08	0.81554	0.215032	3.79264	0.000149053	0.000556718
Cltb	ENSMUSG00000047547	2488.95	0.74734	0.310017	2.41064	0.0159245	0.0346197
Clu	ENSMUSG00000022037	4292.92	4.27473	0.17125	24.9619	1.58639e-137	1.2914e-133
Cluh	ENSMUSG00000020741	3876.83	-1.40046	0.157633	-8.88431	6.43158e-19	1.99743e-17
Clybl	ENSMUSG00000025545	381.989	-1.97008	0.576297	-3.4185	0.000629664	0.00202881
Cma1	ENSMUSG00000022225	184.883	3.0261	0.936834	3.23014	0.0012373	0.00368466
Cmah	ENSMUSG00000016756	369.049	-4.02089	0.904217	-4.44682	8.71503e-06	4.20662e-05
Cmc1	ENSMUSG00000039163	545.63	0.819003	0.223634	3.66226	0.000250004	0.000888715
Cmip	ENSMUSG00000034390	4377.04	-1.42121	0.236005	-6.02193	1.7235e-09	1.58354e-08
Cmss1	ENSMUSG00000022748	170.105	1.11566	0.3752	2.97352	0.00294408	0.00792666
Cmtm3	ENSMUSG00000031875	213.254	2.53269	0.548232	4.61973	3.84239e-06	1.96661e-05
Cmtm7	ENSMUSG00000032436	399.422	3.02663	0.374921	8.07272	6.87508e-16	1.50246e-14
Cmtm8	ENSMUSG00000041012	120.036	0.956683	0.34466	2.77573	0.00550787	0.01372
Cmtr2	ENSMUSG00000046441	381.055	2.41312	0.340305	7.09105	1.33098e-12	1.96639e-11
Cmya5	ENSMUSG00000047419	8.39031	-2.67503	0.959522	-2.78788	0.00530543	0.0132766
CN725425	ENSMUSG00000078932	4.60428	-3.4292	1.18552	-2.89256	0.0038211	0.00992999
Cnbp	ENSMUSG00000030057	7890.56	1.562	0.227331	6.87102	6.37454e-12	8.52403e-11
Cndp2	ENSMUSG00000024644	1632.39	1.5583	0.182619	8.53306	1.42521e-17	3.80391e-16
Cnih1	ENSMUSG00000015759	1285.68	1.97378	0.210417	9.38031	6.57783e-21	2.48477e-19
Cnih2	ENSMUSG00000024873	24.1988	-2.96491	0.647007	-4.5825	4.59449e-06	2.31803e-05
Cnksr3	ENSMUSG00000015202	274.838	-1.96047	0.446518	-4.39058	1.13048e-05	5.33633e-05
Cnn3	ENSMUSG00000053931	4310.53	3.41161	0.455969	7.4821	7.31432e-14	1.24176e-12
Cnnm1	ENSMUSG00000025189	47.4514	-4.32941	1.16778	-3.70739	0.000209404	0.000756616
Cnnm2	ENSMUSG00000064105	103.925	-1.46638	0.392579	-3.73524	0.000187537	0.000686134
Cnnm3	ENSMUSG00000001138	670.225	-0.492196	0.227454	-2.16393	0.0304694	0.060423
Cnnm4	ENSMUSG00000037408	5963.64	-2.32735	0.936157	-2.48607	0.0129163	0.0288463
Cnot1	ENSMUSG00000036550	7215.83	-1.58101	0.173281	-9.12394	7.24403e-20	2.45709e-18
Cnot10	ENSMUSG00000056167	1224.51	0.68262	0.243256	2.80617	0.00501335	0.0126507
Cnot11	ENSMUSG00000003135	918.746	0.444999	0.190332	2.33801	0.0193867	0.0410236
Cnot3	ENSMUSG00000035632	1503.08	-0.949503	0.241352	-3.9341	8.3509e-05	0.000328965
Cnot4	ENSMUSG00000038784	791.965	-1.36789	0.241261	-5.66975	1.4301e-08	1.13246e-07
Cnot6	ENSMUSG00000020362	3469.38	1.01518	0.25965	3.9098	9.23739e-05	0.000361437
Cnot8	ENSMUSG00000020515	1302.9	1.75986	0.235984	7.45754	8.81552e-14	1.47812e-12
Cnp	ENSMUSG00000006782	1472.11	0.71247	0.335149	2.12583	0.0335176	0.0654552
Cnppd1	ENSMUSG00000033159	1730.01	-0.617133	0.252331	-2.44572	0.0144562	0.0318357
Cnpy1	ENSMUSG00000044681	36.4594	1.97725	0.641194	3.0837	0.00204442	0.00572994
Cnpy2	ENSMUSG00000025381	1429.78	0.553736	0.149267	3.7097	0.000207508	0.000750097
Cnpy4	ENSMUSG00000036968	516.235	0.863399	0.349941	2.46727	0.0136148	0.0301705
Cnr1	ENSMUSG00000044288	44.9052	1.30485	0.534539	2.44107	0.0146439	0.0321924
Cnr2	ENSMUSG00000062585	46.229	-1.81674	0.751981	-2.41594	0.0156946	0.0341839
Cnst	ENSMUSG00000038949	764.657	-1.44574	0.442442	-3.26762	0.00108455	0.00328328
Cntln	ENSMUSG00000038070	29.9009	-1.71152	0.866515	-1.97518	0.048248	0.0895391
Cntn2	ENSMUSG00000053024	4.49743	-3.57044	1.30639	-2.73307	0.00627475	0.0153738
Cntn3	ENSMUSG00000030075	168.227	2.22872	0.850617	2.62012	0.00878987	0.0206773
Cntnap1	ENSMUSG00000017167	181.852	-3.26399	0.33125	-9.85356	6.61555e-23	3.09505e-21
Cntrl	ENSMUSG00000057110	1683.5	-1.98966	0.24329	-8.17812	2.88309e-16	6.62988e-15
Coa3	ENSMUSG00000017188	1068.23	1.59699	0.394402	4.04913	5.14075e-05	0.000212428
Coa5	ENSMUSG00000026112	2623.34	-0.481464	0.247379	-1.94626	0.051623	0.0950118
Coa6	ENSMUSG00000051671	276.757	1.33427	0.406788	3.28001	0.00103802	0.00316301
Coa7	ENSMUSG00000048351	393.527	0.803613	0.22044	3.6455	0.000266875	0.000942513
Coasy	ENSMUSG00000001755	894.527	0.88669	0.237712	3.73011	0.000191398	0.000698064
Cobl	ENSMUSG00000020173	2501.84	-0.741913	0.278093	-2.66786	0.0076337	0.0182717
Cobll1	ENSMUSG00000034903	1146.59	-1.70965	0.301956	-5.66194	1.49673e-08	1.18235e-07
Cog1	ENSMUSG00000018661	1407.02	-1.18428	0.247045	-4.79379	1.63662e-06	8.95655e-06
Cog3	ENSMUSG00000034893	1926.08	-0.579325	0.19319	-2.99873	0.00271105	0.00737609
Cog5	ENSMUSG00000035933	716.818	-1.15749	0.237642	-4.87075	1.11178e-06	6.26543e-06
Cog7	ENSMUSG00000034951	804.919	0.602875	0.248194	2.42905	0.0151385	0.0331409
Cog8	ENSMUSG00000031916	779.603	0.389203	0.201779	1.92886	0.0537484	0.0982902
Col10a1	ENSMUSG00000039462	44.6837	-7.32965	0.928813	-7.89141	2.98783e-15	5.93955e-14
Col12a1	ENSMUSG00000032332	733.993	2.86827	0.674419	4.25295	2.10974e-05	9.44162e-05
Col13a1	ENSMUSG00000058806	18.5355	4.27374	1.15607	3.69679	0.000218342	0.000785251
Col14a1	ENSMUSG00000022371	201.909	1.87642	0.742466	2.52728	0.0114949	0.0261384
Col15a1	ENSMUSG00000028339	228.54	2.69351	0.404658	6.65626	2.80889e-11	3.40264e-10
Col16a1	ENSMUSG00000040690	288.482	2.6945	0.384259	7.0122	2.34593e-12	3.3533e-11
Col18a1	ENSMUSG00000001435	1271.77	4.31107	0.463802	9.29506	1.47122e-20	5.35858e-19
Col1a1	ENSMUSG00000001506	2371.53	3.42969	0.583741	5.87536	4.21921e-09	3.63071e-08
Col1a2	ENSMUSG00000029661	1861.3	3.30847	0.553911	5.97292	2.33041e-09	2.09737e-08
Col20a1	ENSMUSG00000016356	47.9439	-2.39986	0.462503	-5.18884	2.11605e-07	1.36712e-06
Col22a1	ENSMUSG00000079022	10.2321	3.29643	1.22973	2.6806	0.00734895	0.0176446
Col23a1	ENSMUSG00000063564	176.042	2.77523	0.849425	3.26719	0.00108622	0.00328773
Col2a1	ENSMUSG00000022483	9.4607	3.11976	1.24289	2.51008	0.0120704	0.0272488
Col3a1	ENSMUSG00000026043	3726.77	3.7128	0.384551	9.65491	4.68561e-22	1.98663e-20
Col4a1	ENSMUSG00000031502	3700.31	5.24213	0.482747	10.859	1.80783e-27	1.24717e-25
Col4a2	ENSMUSG00000031503	2519.63	4.42268	0.510047	8.67112	4.27892e-18	1.22434e-16
Col4a3	ENSMUSG00000079465	19.0576	-2.57398	0.719311	-3.5784	0.000345701	0.00118993
Col5a1	ENSMUSG00000026837	513.086	3.3355	0.59048	5.64879	1.61583e-08	1.26478e-07
Col5a2	ENSMUSG00000026042	895.094	4.45748	0.62673	7.11228	1.14143e-12	1.70806e-11
Col5a3	ENSMUSG00000004098	380.353	4.79583	0.535447	8.95667	3.34625e-19	1.07034e-17
Col6a1	ENSMUSG00000001119	617.617	2.08914	0.409575	5.10075	3.38317e-07	2.09196e-06
Col6a2	ENSMUSG00000020241	569.833	1.82552	0.392194	4.65463	3.24567e-06	1.68827e-05
Col6a3	ENSMUSG00000048126	614.363	2.94444	0.520058	5.66176	1.49831e-08	1.18302e-07
Col6a4	ENSMUSG00000032572	198.836	3.30654	0.645788	5.12017	3.05258e-07	1.90782e-06
Col7a1	ENSMUSG00000025650	137.271	2.32282	0.842813	2.75604	0.00585067	0.0144632
Col8a1	ENSMUSG00000068196	215.152	-3.10562	0.480016	-6.46981	9.8123e-11	1.10633e-09
Col9a1	ENSMUSG00000026147	13.4538	3.80018	1.19137	3.18977	0.00142387	0.00415821
Col9a2	ENSMUSG00000028626	315.965	6.55884	0.839535	7.81247	5.60771e-15	1.0856e-13
Col9a3	ENSMUSG00000027570	258.658	3.00005	0.818261	3.66638	0.00024601	0.000875856
Colec12	ENSMUSG00000036103	87.0215	2.44886	0.617052	3.96865	7.22807e-05	0.00028822
Colgalt1	ENSMUSG00000034807	2708.63	1.85646	0.352432	5.26756	1.3825e-07	9.27422e-07
Commd1	ENSMUSG00000051355	266.733	0.961295	0.239341	4.01642	5.90891e-05	0.000241171
Commd10	ENSMUSG00000042705	746.328	1.24982	0.247208	5.05574	4.28733e-07	2.60358e-06
Commd2	ENSMUSG00000036513	721.092	1.84643	0.223682	8.25472	1.52256e-16	3.6188e-15
Commd3	ENSMUSG00000051154	1081.18	1.58459	0.222462	7.12297	1.05623e-12	1.58639e-11
Commd5	ENSMUSG00000055041	355.67	1.59958	0.349034	4.58288	4.58618e-06	2.31456e-05
Commd7	ENSMUSG00000056941	884.899	0.472183	0.204479	2.3092	0.0209325	0.0438048
Commd8	ENSMUSG00000029213	752.2	0.706871	0.211885	3.33611	0.000849604	0.00265337
Commd9	ENSMUSG00000027163	535.811	2.39149	0.34014	7.03092	2.05182e-12	2.96939e-11
Copa	ENSMUSG00000026553	8684.74	-0.925014	0.192629	-4.80206	1.57044e-06	8.64378e-06
Copb2	ENSMUSG00000032458	5907.29	-0.705884	0.199907	-3.53107	0.000413886	0.00139832
Copg2	ENSMUSG00000025607	1848.25	0.32473	0.161799	2.00699	0.0447508	0.0838903
Coprs	ENSMUSG00000031458	160.885	1.02559	0.344136	2.98019	0.0028807	0.00778433
Cops2	ENSMUSG00000027206	2240.36	0.921917	0.226233	4.07508	4.5998e-05	0.000192518
Cops5	ENSMUSG00000025917	2203.31	0.755701	0.170852	4.42312	9.72848e-06	4.65577e-05
Cops6	ENSMUSG00000019494	1752.17	1.21183	0.171769	7.055	1.72601e-12	2.52709e-11
Cops7a	ENSMUSG00000030127	2600.88	-0.539789	0.157114	-3.43565	0.000591124	0.00192026
Cops8	ENSMUSG00000034432	1029.23	1.35027	0.229195	5.89136	3.83035e-09	3.3242e-08
Copz2	ENSMUSG00000018672	136.064	-3.32063	0.584146	-5.6846	1.3112e-08	1.048e-07
Coq10b	ENSMUSG00000025981	846.973	2.2447	0.29916	7.50335	6.22075e-14	1.06499e-12
Coq2	ENSMUSG00000029319	1078.71	1.03735	0.182248	5.69196	1.25592e-08	1.00777e-07
Coq3	ENSMUSG00000028247	369.871	0.710648	0.251646	2.824	0.00474289	0.0120391
Coq5	ENSMUSG00000041733	947.255	-1.87276	0.247687	-7.56098	4.00032e-14	7.01612e-13
Coq6	ENSMUSG00000021235	417.147	0.953905	0.260477	3.66214	0.000250116	0.00088892
Coq7	ENSMUSG00000030652	562.445	1.95235	0.227141	8.59533	8.3024e-18	2.2833e-16
Coro1b	ENSMUSG00000024835	6562.22	-1.02757	0.44722	-2.29768	0.0215801	0.0449566
Coro7	ENSMUSG00000039637	815.284	-2.19697	0.480977	-4.56773	4.93035e-06	2.4775e-05
Cotl1	ENSMUSG00000031827	1282.55	1.43492	0.385389	3.7233	0.000196638	0.000714933
Cox10	ENSMUSG00000042148	778.003	-1.41166	0.228162	-6.1871	6.12825e-10	6.06898e-09
Cox11	ENSMUSG00000020544	121.2	-1.00381	0.417223	-2.40593	0.0161313	0.0350284
Cox14	ENSMUSG00000023020	1047.66	1.52508	0.463693	3.28898	0.00100549	0.00307657
Cox15	ENSMUSG00000040018	1392.35	-1.36845	0.208591	-6.56043	5.36529e-11	6.27982e-10
Cox17	ENSMUSG00000046516	168.133	-2.41165	0.317338	-7.59964	2.96965e-14	5.27251e-13
Cox19	ENSMUSG00000045438	437.941	1.07692	0.240933	4.46978	7.83015e-06	3.82339e-05
Cox4i1	ENSMUSG00000031818	6137.62	1.00548	0.393181	2.55729	0.010549	0.0242617
Cox5a	ENSMUSG00000000088	2327.71	1.28359	0.506372	2.53488	0.0112486	0.0256676
Cox6b1	ENSMUSG00000036751	4160.97	1.54588	0.393846	3.92508	8.67e-05	0.000340382
Cox6c	ENSMUSG00000014313	3307.11	1.34976	0.518393	2.60373	0.00922147	0.0215463
Cox7a2	ENSMUSG00000032330	2881.63	1.68991	0.417444	4.04824	5.16049e-05	0.000213119
Cox7a2l	ENSMUSG00000024248	2100.81	1.45986	0.21372	6.83071	8.4495e-12	1.1148e-10
Cp	ENSMUSG00000003617	839.211	2.99192	0.632099	4.7333	2.20895e-06	1.18614e-05
Cpd	ENSMUSG00000020841	7211.34	-1.66249	0.561079	-2.96302	0.00304632	0.00815608
Cpe	ENSMUSG00000037852	379.99	1.52083	0.426758	3.56367	0.000365708	0.00125191
Cpeb2	ENSMUSG00000039782	604.094	-1.35062	0.397998	-3.39354	0.000689958	0.00220173
Cpeb3	ENSMUSG00000039652	91.5748	-2.62232	0.368822	-7.11	1.16041e-12	1.73487e-11
Cpeb4	ENSMUSG00000020300	2226.57	-2.17135	0.542223	-4.00452	6.21423e-05	0.000252115
Cplx2	ENSMUSG00000025867	807.841	2.73805	0.71477	3.83068	0.000127789	0.000485087
Cpn2	ENSMUSG00000023176	36.4221	-2.83296	1.19506	-2.37056	0.0177614	0.038039
Cpne1	ENSMUSG00000074643	22.5577	-5.45718	0.940099	-5.80491	6.44024e-09	5.4104e-08
Cpne2	ENSMUSG00000034361	952.364	-1.76282	0.348306	-5.06111	4.16813e-07	2.53972e-06
Cpne3	ENSMUSG00000028228	3204.36	-1.27842	0.225122	-5.67881	1.35634e-08	1.07983e-07
Cpne4	ENSMUSG00000032564	3.54086	-3.04247	1.28159	-2.37398	0.0175974	0.0377275
Cpne5	ENSMUSG00000024008	139.621	2.60426	0.637249	4.08672	4.37512e-05	0.000183965
Cpne8	ENSMUSG00000052560	312.123	-3.3276	0.756941	-4.39612	1.10204e-05	5.22336e-05
Cpne9	ENSMUSG00000030270	9.27277	-3.80856	1.23202	-3.0913	0.00199283	0.00560076
Cpped1	ENSMUSG00000065979	2110.85	-1.34825	0.262239	-5.1413	2.72839e-07	1.71774e-06
Cpsf3	ENSMUSG00000054309	1427.22	-0.595182	0.202384	-2.94085	0.0032731	0.00868188
Cpsf3l	ENSMUSG00000029034	741.194	1.11664	0.226312	4.93407	8.05334e-07	4.66606e-06
Cpsf4	ENSMUSG00000029625	501.146	1.31365	0.2124	6.18479	6.21851e-10	6.15088e-09
Cpsf4l	ENSMUSG00000018727	16.5591	-2.41264	0.814943	-2.9605	0.00307144	0.00821522
Cpt1a	ENSMUSG00000024900	4382.44	-1.73083	0.535003	-3.23518	0.00121565	0.00362424
Cpxm2	ENSMUSG00000030862	222.151	4.27208	0.895611	4.77002	1.84206e-06	9.99685e-06
Cr1l	ENSMUSG00000016481	1747.49	-0.886547	0.394535	-2.24707	0.0246355	0.0504137
Cracr2a	ENSMUSG00000061414	181.853	-4.55791	0.685643	-6.64764	2.97838e-11	3.59993e-10
Cracr2b	ENSMUSG00000048200	488.048	1.65663	0.4054	4.0864	4.3812e-05	0.000184173
Cradd	ENSMUSG00000045867	141.184	-0.530621	0.262879	-2.0185	0.0435391	0.082006
Cramp1l	ENSMUSG00000038002	1387.39	-1.80223	0.196428	-9.17504	4.5139e-20	1.55701e-18
Crat	ENSMUSG00000026853	920.549	-1.09655	0.407378	-2.69172	0.00710856	0.0171382
Crb3	ENSMUSG00000044279	1501.53	1.46402	0.379317	3.85963	0.000113557	0.000435633
Crbn	ENSMUSG00000005362	595.528	0.529979	0.210248	2.52073	0.0117111	0.026537
Crcp	ENSMUSG00000025532	692.705	0.717439	0.17758	4.0401	5.34289e-05	0.000219999
Creb1	ENSMUSG00000025958	1798.82	-0.658954	0.287591	-2.29129	0.0219465	0.0455987
Creb3	ENSMUSG00000028466	1083.64	0.842678	0.438912	1.91993	0.0548673	0.0999659
Creb3l1	ENSMUSG00000027230	3678	-2.63132	0.761666	-3.45469	0.000550927	0.00180548
Creb3l3	ENSMUSG00000035041	63.6443	1.71778	0.859039	1.99965	0.0455383	0.0851998
Creb3l4	ENSMUSG00000027938	464.002	-0.957379	0.466758	-2.05113	0.0402546	0.0765727
Crebbp	ENSMUSG00000022521	3035.62	-3.08872	0.205619	-15.0216	5.30449e-51	2.21442e-48
Crebrf	ENSMUSG00000048249	870.737	-2.08552	0.348588	-5.98275	2.19395e-09	1.97893e-08
Creld1	ENSMUSG00000030284	474.075	1.74169	0.566064	3.07683	0.00209212	0.00584978
Creld2	ENSMUSG00000023272	1142.3	0.993223	0.244074	4.06935	4.7145e-05	0.00019656
Crem	ENSMUSG00000063889	413.18	1.92978	0.424164	4.54961	5.37456e-06	2.68497e-05
Crim1	ENSMUSG00000024074	817.991	-1.03464	0.500823	-2.06588	0.0388401	0.0742462
Crip2	ENSMUSG00000006356	669.231	3.98121	0.270938	14.6942	7.02492e-49	2.54161e-46
Crispld2	ENSMUSG00000031825	173.721	3.42463	0.595553	5.75034	8.90631e-09	7.30865e-08
Crkl	ENSMUSG00000006134	1065.86	-0.887637	0.212113	-4.18473	2.85501e-05	0.000124384
Crlf1	ENSMUSG00000007888	17.7564	4.38305	1.14334	3.83355	0.000126307	0.000480244
Crlf2	ENSMUSG00000033467	251.304	1.56695	0.266508	5.87957	4.11339e-09	3.54152e-08
Crls1	ENSMUSG00000027357	789.364	1.35761	0.203116	6.68393	2.3261e-11	2.86686e-10
Crnkl1	ENSMUSG00000001767	1073.39	0.692992	0.183979	3.76668	0.00016543	0.000612545
Crocc	ENSMUSG00000040860	195.991	1.58715	0.337021	4.70934	2.48522e-06	1.32532e-05
Crot	ENSMUSG00000003623	1113.05	-0.356322	0.176183	-2.02245	0.0431294	0.0813473
Crtc1	ENSMUSG00000003575	563.947	-0.699117	0.271185	-2.578	0.00993733	0.0230109
Crtc2	ENSMUSG00000027936	996.452	-0.690912	0.251773	-2.74419	0.00606609	0.0149146
Crtc3	ENSMUSG00000030527	623.061	-0.619799	0.213326	-2.90541	0.00366776	0.00956508
Cryba1	ENSMUSG00000000724	10.1467	-4.99086	1.24067	-4.0227	5.75344e-05	0.00023583
Crybb3	ENSMUSG00000029352	23.9876	-2.99327	0.637385	-4.69618	2.65078e-06	1.40549e-05
Crybg3	ENSMUSG00000022723	535.219	-0.677718	0.199717	-3.39339	0.00069033	0.00220248
Crym	ENSMUSG00000030905	85.8083	-2.69042	0.598215	-4.49741	6.87875e-06	3.37939e-05
Cryz	ENSMUSG00000028199	628.02	0.652623	0.2799	2.33163	0.01972	0.0416638
Cryzl1	ENSMUSG00000058240	573.655	-0.628376	0.211265	-2.97434	0.00293617	0.00791192
Cs	ENSMUSG00000005683	12815.1	-1.13846	0.395355	-2.87959	0.00398195	0.0102988
Csad	ENSMUSG00000023044	788.918	1.83253	0.296334	6.184	6.24965e-10	6.17793e-09
Csf1	ENSMUSG00000014599	844.404	2.29665	0.604146	3.80149	0.000143831	0.000539315
Csf1r	ENSMUSG00000024621	538.86	2.25456	0.569852	3.95639	7.60898e-05	0.000302446
Csf2rb	ENSMUSG00000071713	333.597	1.18844	0.459934	2.58394	0.00976782	0.0226538
Csf3	ENSMUSG00000038067	20.7683	3.04807	1.16634	2.61336	0.00896564	0.0210452
Csf3r	ENSMUSG00000028859	220.109	3.29435	0.553158	5.95554	2.59211e-09	2.31048e-08
Csgalnact1	ENSMUSG00000036356	49.1186	2.4768	0.9773	2.53433	0.0112663	0.0256999
Csgalnact2	ENSMUSG00000042042	258.259	1.0929	0.251702	4.34203	1.41173e-05	6.51298e-05
Csk	ENSMUSG00000032312	1891.49	0.868017	0.290298	2.99009	0.00278898	0.00756664
Csmd1	ENSMUSG00000060924	6.2341	-2.75771	1.29607	-2.12775	0.0333578	0.0651822
Csnk1a1	ENSMUSG00000024576	11509.7	0.438109	0.191314	2.29	0.0220214	0.045725
Csnk1d	ENSMUSG00000025162	5111.69	0.469381	0.132056	3.55441	0.000378834	0.0012906
Csnk1e	ENSMUSG00000022433	1482.41	1.92152	0.568017	3.38285	0.000717376	0.00228295
Csnk1g1	ENSMUSG00000032384	1415.47	-1.67401	0.247665	-6.75916	1.38796e-11	1.76957e-10
Csnk1g2	ENSMUSG00000003345	3281.01	0.652401	0.215793	3.02328	0.00250054	0.00686105
Csnk2b	ENSMUSG00000024387	2409.62	1.20627	0.203453	5.92901	3.04771e-09	2.6807e-08
Cspg4	ENSMUSG00000032911	43.44	-1.58118	0.768162	-2.0584	0.039552	0.0754035
Cspp1	ENSMUSG00000056763	835.819	-2.683	0.230832	-11.6232	3.1432e-31	3.12039e-29
Csrnp1	ENSMUSG00000032515	364.039	1.41777	0.302266	4.69049	2.72553e-06	1.44073e-05
Csrnp3	ENSMUSG00000044647	29.7117	4.58985	1.14229	4.01812	5.86653e-05	0.000239741
Csrp1	ENSMUSG00000026421	2896.97	1.78811	0.255623	6.99511	2.65049e-12	3.7524e-11
Csrp2	ENSMUSG00000020186	2021.57	1.17733	0.445308	2.64385	0.00819689	0.0194454
Csrp2bp	ENSMUSG00000027425	972.685	-0.440915	0.173296	-2.54429	0.01095	0.0250917
Cst3	ENSMUSG00000027447	2564.66	1.15751	0.210031	5.51114	3.56522e-08	2.63483e-07
Cstb	ENSMUSG00000005054	1614.8	1.46814	0.31343	4.68413	2.81158e-06	1.48286e-05
Ctage5	ENSMUSG00000021000	3820.56	-0.865956	0.212922	-4.06701	4.76193e-05	0.000198293
Ctbp1	ENSMUSG00000037373	4021.13	1.68292	0.140332	11.9924	3.89604e-33	4.53081e-31
Ctbs	ENSMUSG00000028189	227.887	-0.982769	0.353374	-2.7811	0.00541746	0.0135258
Ctdnep1	ENSMUSG00000018559	1867.95	-0.388083	0.188074	-2.06346	0.0390687	0.0746306
Ctdsp2	ENSMUSG00000078429	4106.56	-1.03576	0.344205	-3.00914	0.00261988	0.00714956
Ctdspl	ENSMUSG00000047409	990.009	-2.27583	0.691923	-3.28914	0.00100495	0.00307549
Ctdspl2	ENSMUSG00000033411	683.391	-1.03775	0.232236	-4.46849	7.87719e-06	3.84208e-05
Ctf1	ENSMUSG00000042340	87.6009	1.64128	0.431616	3.80265	0.000143157	0.000537161
Ctgf	ENSMUSG00000019997	329.309	6.42466	0.882349	7.28132	3.30566e-13	5.25963e-12
Cth	ENSMUSG00000028179	585.974	-1.88472	0.66724	-2.82465	0.00473325	0.0120184
Cthrc1	ENSMUSG00000054196	3.31372	-3.05088	1.28045	-2.38265	0.0171885	0.0369678
Ctla2a	ENSMUSG00000044258	141.473	4.46106	0.776053	5.74839	9.00958e-09	7.38967e-08
Ctla2b	ENSMUSG00000074874	19.1874	3.47989	1.05229	3.30697	0.00094312	0.00290923
Ctnnb1	ENSMUSG00000006932	31153.2	1.49814	0.222053	6.7468	1.51145e-11	1.91949e-10
Ctnnbip1	ENSMUSG00000028988	389.271	1.09003	0.233754	4.66315	3.1141e-06	1.62554e-05
Ctnnbl1	ENSMUSG00000027649	738.892	1.48794	0.274861	5.41344	6.18263e-08	4.40715e-07
Ctnnd2	ENSMUSG00000022240	9.57942	-2.64897	0.827188	-3.20239	0.00136294	0.0040011
Ctps	ENSMUSG00000028633	1547.73	3.01835	0.395136	7.63877	2.1931e-14	3.98059e-13
Ctr9	ENSMUSG00000005609	2570.15	0.882966	0.158855	5.5583	2.72412e-08	2.05141e-07
Ctrl	ENSMUSG00000031896	23.4464	-2.27834	0.685729	-3.32251	0.000892118	0.00277292
Ctsa	ENSMUSG00000017760	3367.5	-0.379112	0.157719	-2.40372	0.0162291	0.0351973
Ctsb	ENSMUSG00000021939	12198.9	0.5477	0.243357	2.2506	0.0244107	0.0500327
Ctsd	ENSMUSG00000007891	10992.3	1.1273	0.253306	4.45035	8.57297e-06	4.14419e-05
Ctsf	ENSMUSG00000083282	116.533	1.3919	0.705476	1.97299	0.0484968	0.0899393
Ctsk	ENSMUSG00000028111	57.0712	1.69538	0.782359	2.16701	0.0302338	0.0600508
Ctsl	ENSMUSG00000021477	3504.67	1.21175	0.290468	4.17173	3.023e-05	0.000130724
Ctso	ENSMUSG00000028015	629.947	-1.08766	0.399736	-2.72095	0.00650944	0.0158819
Ctsw	ENSMUSG00000024910	65.5628	-2.36848	0.569126	-4.16161	3.16012e-05	0.000136219
Ctsz	ENSMUSG00000016256	3060.04	2.42015	0.291664	8.29773	1.06123e-16	2.59038e-15
Cttn	ENSMUSG00000031078	7755.97	1.55078	0.346377	4.47713	7.56516e-06	3.70097e-05
Cttnbp2	ENSMUSG00000000416	377.554	-1.06629	0.358045	-2.97809	0.00290047	0.00783128
Cttnbp2nl	ENSMUSG00000062127	2856.85	-0.527941	0.154558	-3.41582	0.000635913	0.00204611
Ctu1	ENSMUSG00000038888	220.998	1.21466	0.247144	4.9148	8.88748e-07	5.10638e-06
Ctu2	ENSMUSG00000049482	532.491	2.3772	0.270694	8.78186	1.60796e-18	4.76853e-17
Ctxn1	ENSMUSG00000048644	666.593	3.64076	0.629399	5.7845	7.27304e-09	6.05719e-08
Cubn	ENSMUSG00000026726	570.774	1.68154	0.72622	2.31546	0.0205875	0.0432107
Cuedc1	ENSMUSG00000018378	543.844	1.65629	0.54732	3.02618	0.00247663	0.00680655
Cuedc2	ENSMUSG00000036748	1067.27	2.67827	0.443512	6.03877	1.55291e-09	1.4349e-08
Cul2	ENSMUSG00000024231	1193.38	0.800985	0.179452	4.46351	8.06293e-06	3.92679e-05
Cul3	ENSMUSG00000004364	2758.09	-0.350769	0.133555	-2.62641	0.00862908	0.020355
Cul7	ENSMUSG00000038545	604.847	1.92445	0.516713	3.72441	0.000195773	0.000712262
Cuta	ENSMUSG00000024194	1030.65	-0.745075	0.256605	-2.90358	0.00368917	0.00961074
Cutc	ENSMUSG00000025193	253.698	1.02023	0.345524	2.95269	0.00315016	0.00839406
Cux1	ENSMUSG00000029705	3483.35	-1.41926	0.326702	-4.34419	1.39788e-05	6.45825e-05
Cux2	ENSMUSG00000042589	21.3003	-2.06022	0.611718	-3.36792	0.000757364	0.00239477
Cwc15	ENSMUSG00000004096	1688.24	0.487515	0.146936	3.31788	0.000907031	0.00281123
Cwf19l1	ENSMUSG00000025200	403.662	-0.453637	0.208482	-2.1759	0.0295624	0.058861
Cwf19l2	ENSMUSG00000025898	561.367	-1.10353	0.240739	-4.58393	4.56325e-06	2.30584e-05
Cx3cr1	ENSMUSG00000052336	136.193	2.4846	0.615043	4.03972	5.35161e-05	0.000220247
Cxcl1	ENSMUSG00000029380	625.28	6.75918	0.694978	9.72574	2.34199e-22	1.01952e-20
Cxcl10	ENSMUSG00000034855	1024.36	2.08232	0.764185	2.72489	0.00643237	0.0157151
Cxcl13	ENSMUSG00000023078	154.743	1.47924	0.559357	2.64453	0.00818041	0.0194091
Cxcl14	ENSMUSG00000021508	681.278	8.28145	0.958006	8.64447	5.40559e-18	1.51739e-16
Cxcl16	ENSMUSG00000018920	953.402	2.57681	0.406013	6.34663	2.20084e-10	2.35581e-09
Cxcl2	ENSMUSG00000058427	880.307	5.67796	0.710812	7.988	1.37148e-15	2.85903e-14
Cxcl3	ENSMUSG00000029379	233.489	6.84425	0.856879	7.98742	1.37796e-15	2.86887e-14
Cxcl5	ENSMUSG00000029371	2956.27	6.81936	0.69287	9.84219	7.40784e-23	3.4361e-21
Cxcl9	ENSMUSG00000029417	2957.43	2.48408	0.910699	2.72766	0.00637855	0.0156
Cxcr2	ENSMUSG00000026180	101.417	3.52526	0.770918	4.57281	4.8123e-06	2.42042e-05
Cxcr4	ENSMUSG00000045382	143.119	0.639369	0.314497	2.03299	0.0420536	0.079567
Cxcr6	ENSMUSG00000048521	86.422	-1.58479	0.345747	-4.58367	4.56886e-06	2.30653e-05
Cxx1a	ENSMUSG00000067925	24.5491	1.82442	0.7441	2.45185	0.0142124	0.0313497
Cxx1b	ENSMUSG00000067924	32.6846	2.59681	0.750343	3.46083	0.000538506	0.00176763
Cxxc1	ENSMUSG00000024560	1495.26	-0.475882	0.182611	-2.606	0.00916078	0.0214168
Cyb561	ENSMUSG00000019590	2717.68	1.50103	0.202475	7.41342	1.23081e-13	2.03439e-12
Cyb561a3	ENSMUSG00000034445	435.353	-0.720123	0.367076	-1.96178	0.0497879	0.0920295
Cyb561d2	ENSMUSG00000037190	288.234	2.45592	0.303398	8.09473	5.73899e-16	1.26095e-14
Cyb5a	ENSMUSG00000024646	1488.61	0.717173	0.233828	3.0671	0.00216145	0.00602373
Cyb5r1	ENSMUSG00000026456	465.402	0.841872	0.242436	3.47255	0.00051553	0.00170112
Cyb5r3	ENSMUSG00000018042	3018.2	-0.728944	0.210376	-3.46495	0.000530326	0.00174253
Cyba	ENSMUSG00000006519	4479.73	3.87588	0.260287	14.8908	3.7833e-50	1.46657e-47
Cycs	ENSMUSG00000063694	2360.72	0.804066	0.38027	2.11446	0.034476	0.0670694
Cyfip2	ENSMUSG00000020340	253.374	-2.5419	0.715525	-3.55249	0.000381598	0.00129916
Cygb	ENSMUSG00000020810	63.108	1.9662	0.676988	2.90434	0.00368032	0.00959323
Cyhr1	ENSMUSG00000053929	1837.63	0.872474	0.18349	4.75488	1.98569e-06	1.07156e-05
Cyld	ENSMUSG00000036712	1545.09	-0.607333	0.255544	-2.37663	0.0174718	0.0375102
Cyp21a1	ENSMUSG00000024365	75.6622	6.09435	1.03919	5.86451	4.50467e-09	3.86206e-08
Cyp26b1	ENSMUSG00000063415	30.9549	2.52015	0.751591	3.35308	0.000799175	0.00251427
Cyp27a1	ENSMUSG00000026170	813.1	2.02195	0.507638	3.98306	6.80335e-05	0.000273225
Cyp2b10	ENSMUSG00000030483	175.802	5.62969	1.10358	5.10128	3.37356e-07	2.08681e-06
Cyp2c55	ENSMUSG00000025002	7691.19	-6.02695	1.26979	-4.74642	2.07047e-06	1.11546e-05
Cyp2c65	ENSMUSG00000067231	717.25	-5.23574	1.14869	-4.55799	5.16452e-06	2.58958e-05
Cyp2c66	ENSMUSG00000067229	9.2176	-4.33364	1.30157	-3.32955	0.000869857	0.00270994
Cyp2d26	ENSMUSG00000022445	202.389	-2.89105	0.438633	-6.59105	4.36739e-11	5.18262e-10
Cyp2j13	ENSMUSG00000028571	5.06064	-2.97542	1.22603	-2.42688	0.0152293	0.0333136
Cyp2j9	ENSMUSG00000015224	22.4004	-2.8533	0.701341	-4.06835	4.73465e-05	0.00019735
Cyp2t4	ENSMUSG00000078787	13.8789	-3.1578	0.871968	-3.62146	0.000292945	0.00102458
Cyp2w1	ENSMUSG00000029541	66.2833	-2.44811	0.770164	-3.17869	0.00147942	0.00430038
Cyp3a13	ENSMUSG00000029727	983.929	-2.10698	0.932313	-2.25994	0.0238247	0.0490008
Cyp4b1	ENSMUSG00000028713	12.095	-3.94195	1.18187	-3.33536	0.00085188	0.00265953
Cyp4f13	ENSMUSG00000024055	578.91	-1.74113	0.449172	-3.87632	0.00010605	0.000410315
Cyp4f14	ENSMUSG00000024292	1053.29	-2.57817	1.15482	-2.23254	0.0255796	0.0520773
Cyp4f18	ENSMUSG00000003484	84.3168	1.79882	0.612992	2.93449	0.00334094	0.00883303
Cyp4f39	ENSMUSG00000061126	14.7399	3.89345	1.18505	3.28547	0.00101811	0.00310933
Cyp4x1	ENSMUSG00000047155	5.06822	-2.97351	1.2835	-2.31672	0.020519	0.0430946
Cyp7b1	ENSMUSG00000039519	13.6154	2.64458	0.945813	2.79609	0.00517244	0.0129938
Cyr61	ENSMUSG00000028195	598.327	2.98877	0.533622	5.60091	2.13234e-08	1.63279e-07
Cysltr1	ENSMUSG00000052821	22.4796	1.89303	0.729664	2.59439	0.00947585	0.0220678
Cysltr2	ENSMUSG00000033470	17.0795	-3.02257	0.712625	-4.24146	2.22068e-05	9.8946e-05
Cysrt1	ENSMUSG00000036731	8.58331	3.11289	1.24146	2.50746	0.0121604	0.0274329
Cystm1	ENSMUSG00000046727	4428.03	1.48924	0.498089	2.98992	0.00279053	0.00756959
Cyth1	ENSMUSG00000017132	1319.4	0.511624	0.233517	2.19095	0.0284557	0.0569638
Cyth2	ENSMUSG00000003269	1752.96	1.81085	0.23751	7.62432	2.45327e-14	4.42322e-13
Cyth4	ENSMUSG00000018008	269.09	0.962276	0.393676	2.44433	0.0145119	0.0319455
Cyyr1	ENSMUSG00000041134	106.168	4.71177	0.714247	6.59683	4.20047e-11	4.99911e-10
D030056L22Rik	ENSMUSG00000047044	438.698	3.01983	0.272684	11.0745	1.669e-28	1.25221e-26
D10Jhu81e	ENSMUSG00000053329	716.025	1.7171	0.286916	5.98469	2.16808e-09	1.95894e-08
D10Wsu102e	ENSMUSG00000020255	1493.28	1.01967	0.225407	4.5237	6.07688e-06	3.01576e-05
D130040H23Rik	ENSMUSG00000079038	37.3096	-2.4127	0.523074	-4.61253	3.97799e-06	2.03091e-05
D130043K22Rik	ENSMUSG00000006711	23.4535	-2.2572	1.09407	-2.06311	0.0391021	0.074677
D16Ertd472e	ENSMUSG00000022864	152.101	1.03434	0.437204	2.3658	0.0179909	0.0384649
D17H6S53E	ENSMUSG00000043311	469.186	0.932081	0.304514	3.06087	0.00220691	0.00613781
D17Wsu92e	ENSMUSG00000056692	4565.25	0.773656	0.156726	4.93636	7.95944e-07	4.62153e-06
D230025D16Rik	ENSMUSG00000031889	570.083	-0.804106	0.232359	-3.46062	0.000538931	0.00176866
D2hgdh	ENSMUSG00000073609	291.791	-0.873055	0.243314	-3.58817	0.000333002	0.00115086
D2Wsu81e	ENSMUSG00000039660	378.267	2.26474	0.256335	8.83508	1.00024e-18	3.03258e-17
D3Ertd254e	ENSMUSG00000033883	412.757	-1.48925	0.30953	-4.81133	1.4993e-06	8.27715e-06
D3Ertd751e	ENSMUSG00000025766	195.664	-1.53002	0.254643	-6.0085	1.87244e-09	1.70977e-08
D430019H16Rik	ENSMUSG00000094910	15.8548	2.41503	0.877787	2.75127	0.00593655	0.0146466
D430042O09Rik	ENSMUSG00000032743	645.944	-0.946336	0.186356	-5.07811	3.8121e-07	2.33854e-06
D5Ertd579e	ENSMUSG00000029190	1577.08	-1.62588	0.203516	-7.98895	1.36089e-15	2.8406e-14
D630003M21Rik	ENSMUSG00000037813	106.709	4.5625	0.802587	5.68474	1.31009e-08	1.04762e-07
D6Wsu163e	ENSMUSG00000030347	337.108	-0.711879	0.290869	-2.44742	0.0143884	0.031695
D8Ertd738e	ENSMUSG00000019362	1341.95	2.36971	0.235932	10.044	9.76161e-24	4.87511e-22
D930020B18Rik	ENSMUSG00000047642	24.0113	-4.22478	1.03496	-4.08207	4.46363e-05	0.000187396
Daam1	ENSMUSG00000034574	2395.64	-0.773363	0.26709	-2.89551	0.00378537	0.00984185
Dab2ip	ENSMUSG00000026883	3658.81	-0.503238	0.155013	-3.24643	0.00116863	0.00350136
Dach1	ENSMUSG00000055639	696.239	3.14619	0.673834	4.66908	3.02548e-06	1.58335e-05
Dach2	ENSMUSG00000025592	121.609	4.41255	1.01222	4.35928	1.30493e-05	6.06671e-05
Dact2	ENSMUSG00000048826	481.419	1.67429	0.271122	6.17541	6.59909e-10	6.49969e-09
Dact3	ENSMUSG00000078794	30.0611	2.30359	0.692277	3.32755	0.000876132	0.00272792
Dad1	ENSMUSG00000022174	4311.08	0.839836	0.281325	2.98529	0.0028331	0.00767227
Dag1	ENSMUSG00000039952	7647.49	-1.4888	0.272515	-5.46318	4.67672e-08	3.39161e-07
Dagla	ENSMUSG00000035735	453.126	-2.05474	0.20564	-9.99193	1.65323e-23	8.10729e-22
Daglb	ENSMUSG00000039206	312.87	-1.99405	0.356612	-5.59165	2.24924e-08	1.71441e-07
Dap3	ENSMUSG00000068921	1557.96	1.177	0.19078	6.16941	6.85434e-10	6.72667e-09
Dapk3	ENSMUSG00000034974	675.974	0.859741	0.208918	4.11522	3.86819e-05	0.000164133
[truncated: 6,940 more rows]

## Sheet: Repair genes
Gene	ensemble id	baseMean	log2FoldChange	lfcSE	stat	pvalue	padj
Atm	ENSMUSG00000034218	1144.51	-1.45126	0.312971	-4.63705	3.53e-06	1.83e-05
Ddb1	ENSMUSG00000024740	11429.2	1.16258	0.292064	3.98058	6.87e-05	0.000275815
Fancm	ENSMUSG00000055884	346.664	-0.720489	0.349413	-2.062	0.0392079	0.0748
Fen1	ENSMUSG00000024742	29.7197	5.08911	1.09296	4.65627	3.22e-06	1.68e-05
Mlh1	ENSMUSG00000032498	683.72	-0.956209	0.417361	-2.29108	0.0219587	0.0456
Msh2	ENSMUSG00000024151	1565.83	0.851044	0.419712	2.02768	0.0425925	0.08045
Msh3	ENSMUSG00000014850	549.955	-0.677354	0.308873	-2.19299	0.0283083	0.0567
Msh4	ENSMUSG00000005493	5.68126	-2.95205	1.16348	-2.53726	0.0111723	0.0255
Msh6	ENSMUSG00000005370	1335.84	0.847138	0.245186	3.45508	0.000550121	0.00180357
Pold1	ENSMUSG00000038644	566.018	0.917347	0.264548	3.4676	0.000525135	0.00172687
Prkdc	ENSMUSG00000022672	900.162	-1.59834	0.297663	-5.36963	7.89e-08	5.51e-07
Wrn	ENSMUSG00000031583	906.907	-2.02238	0.199218	-10.1516	3.26e-24	1.73e-22
Xrcc2	ENSMUSG00000028933	161.333	0.640645	0.271883	2.35633	0.0184566	0.0392748
Xrcc6	ENSMUSG00000022471	919.424	1.00853	0.293615	3.43486	0.000592849	0.00192428
Xrcc6bp1	ENSMUSG00000025436	123.567	1.14711	0.397642	2.8848	0.00391668	0.0101524
Msh2 regulators
Herc1	ENSMUSG00000038664	2882.31	-2.04215	0.207966	-9.81962	9.26878e-23	4.2389e-21
Pik3c2b	ENSMUSG00000026447	3047.24	-3.19409	0.402237	-7.94084	2.00825e-15	4.08193e-14
Mtor	ENSMUSG00000028991	1894.61	-1.41511	0.15837	-8.93549	4.05387e-19	1.27661e-17
Prkcz	ENSMUSG00000029053	652.725	-1.22026	0.266388	-4.58076	4.63296e-06	2.33599e-05
